# Supplementary material for: Enhanced magnetic performance of aligned wires assembled from nanoparticles: from nanoscale to macroscale
Source: R Soc Open Sci. 2020 Apr 22;7(4):191656. doi: 10.1098/rsos.191656 (PMC7211840; doi:10.1098/rsos.191656)
Supplement: XRD data [file rsos191656supp1.xlsx]

## Sheet: Figure 4
MST-17-070259 XRD 数値データ
	回折強度 / CPS					After arrangment
2θ / deg	Fe3O4 array	Fe3O4 powder	Fe16N2 array	Fe16N2 powder		(a)Fe16N2 powder	(b)Fe16N2 array	(c)Fe3O4 powder	(d)Fe3O4 array
20	293.958	1422.71	279.376	1623.8		-3376.2	617.502	4422.71	9293.96
20.02	305.644	1436.53	268.77	1591.21		-3408.79	575.08	4436.53	9305.64
20.04	284.681	1414.4	307.11	1528.56		-3471.44	728.438	4414.4	9284.68
20.06	269.204	1426.16	278.606	1585.38		-3414.62	614.425	4426.16	9269.2
20.08	305.306	1480.82	282.498	1733.26		-3266.74	629.992	4480.82	9305.31
20.1	307.625	1480.57	282.601	1681.76		-3318.24	630.404	4480.57	9307.62
20.12	283.976	1458.04	290.842	1611.21		-3388.79	663.368	4458.04	9283.98
20.14	300.76	1383.95	286.836	1561.52		-3438.48	647.342	4383.95	9300.76
20.16	311.699	1366.95	287.174	1641.39		-3358.61	648.698	4366.95	9311.7
20.18	280.832	1425	274.949	1646.37		-3353.63	599.797	4425	9280.83
20.2	299.278	1454.62	294.35	1618.96		-3381.04	677.402	4454.62	9299.28
20.22	288.195	1397.82	282.829	1692.41		-3307.59	631.318	4397.82	9288.19
20.24	279.705	1366.95	282.202	1624.23		-3375.77	628.808	4366.95	9279.7
20.26	302.57	1409.88	269.611	1712.97		-3287.03	578.446	4409.88	9302.57
20.28	293.655	1471.83	306.344	1641.72		-3358.28	725.376	4471.83	9293.65
20.3	304.585	1428.58	272.111	1723.95		-3276.05	588.442	4428.58	9304.59
20.32	289.342	1336.21	283.401	1638.27		-3361.73	633.605	4336.21	9289.34
20.34	271.715	1436.5	267.964	1622.92		-3377.08	571.857	4436.5	9271.72
20.36	302.753	1434.08	277.196	1641.11		-3358.89	608.784	4434.08	9302.75
20.38	301.494	1483.44	279.904	1601.81		-3398.19	619.614	4483.44	9301.49
20.4	301.075	1414.75	277.094	1597.24		-3402.76	608.375	4414.75	9301.08
20.42	280.614	1430.12	288.936	1607.5		-3392.5	655.744	4430.12	9280.61
20.44	307.73	1445.16	277.632	1700.48		-3299.52	610.528	4445.16	9307.73
20.46	287.886	1459.32	279.515	1634.23		-3365.77	618.06	4459.32	9287.89
20.48	293.516	1446.53	254.259	1639.46		-3360.54	517.034	4446.53	9293.52
20.5	298.354	1462.57	265.416	1681.24		-3318.76	561.664	4462.57	9298.35
20.52	304.75	1496.94	288.127	1614.68		-3385.32	652.508	4496.94	9304.75
20.54	310.551	1470.71	272.743	1662.6		-3337.4	590.974	4470.71	9310.55
20.56	311.277	1468.28	294.29	1605.71		-3394.29	677.162	4468.28	9311.28
20.58	272.183	1357.1	268.859	1539.43		-3460.57	575.436	4357.1	9272.18
20.6	278.171	1470.2	285.308	1704.32		-3295.68	641.232	4470.2	9278.17
20.62	297.406	1393.01	270.366	1708.73		-3291.27	581.462	4393.01	9297.41
20.64	286.633	1458.45	288.173	1593.32		-3406.68	652.692	4458.45	9286.63
20.66	302.498	1471.87	288.349	1658.62		-3341.38	653.396	4471.87	9302.5
20.68	310.353	1456.7	264.368	1645.44		-3354.56	557.474	4456.7	9310.35
20.7	306.182	1415.41	271.867	1673.08		-3326.92	587.469	4415.41	9306.18
20.72	282.196	1371.79	275.222	1645.33		-3354.67	600.889	4371.79	9282.2
20.74	287.194	1502.23	271.606	1646.46		-3353.54	586.422	4502.23	9287.19
20.76	288.96	1378.31	260.267	1589.45		-3410.55	541.07	4378.31	9288.96
20.78	299.974	1486.88	276.315	1567.3		-3432.7	605.262	4486.88	9299.97
20.8	310.832	1405.3	273.66	1553.78		-3446.22	594.639	4405.3	9310.83
20.82	290.49	1474.08	279.354	1652.49		-3347.51	617.414	4474.08	9290.49
20.84	307	1419.37	276.946	1619.74		-3380.26	607.784	4419.37	9307
20.86	293.843	1453.67	281.527	1746.93		-3253.07	626.11	4453.67	9293.84
20.88	308	1482.38	293.045	1609.14		-3390.86	672.179	4482.38	9308
20.9	308.076	1458.02	284.792	1610.94		-3389.06	639.169	4458.02	9308.08
20.92	307.188	1501.38	279.452	1542.52		-3457.48	617.808	4501.38	9307.19
20.94	292.068	1413.1	269.589	1635.69		-3364.31	578.354	4413.1	9292.07
20.96	305.86	1456.13	287.813	1656.22		-3343.78	651.254	4456.13	9305.86
20.98	300.549	1496.15	259.09	1547.35		-3452.65	536.36	4496.15	9300.55
21	268.791	1395.33	265.549	1621.23		-3378.77	562.196	4395.33	9268.79
21.02	292.145	1411.69	285.317	1681		-3319	641.27	4411.69	9292.14
21.04	292.991	1472.81	281.69	1691.44		-3308.56	626.76	4472.81	9292.99
21.06	295.248	1455.17	279.529	1615.77		-3384.23	618.116	4455.17	9295.25
21.08	303.828	1465.34	265.69	1711.66		-3288.34	562.761	4465.34	9303.83
21.1	289.114	1466.73	276.963	1607.26		-3392.74	607.853	4466.73	9289.11
21.12	319.475	1528.29	263.396	1644.86		-3355.14	553.584	4528.29	9319.48
21.14	299.206	1472.79	263.184	1665.7		-3334.3	552.736	4472.79	9299.21
21.16	279.842	1477.3	276.867	1555.04		-3444.96	607.468	4477.3	9279.84
21.18	285.625	1503.85	283.97	1596.06		-3403.94	635.879	4503.85	9285.63
21.2	283.59	1437.79	282.082	1641.49		-3358.51	628.329	4437.79	9283.59
21.22	306.854	1420.52	280.135	1644.88		-3355.12	620.541	4420.52	9306.85
21.24	324.443	1487.13	272.704	1527.88		-3472.12	590.817	4487.13	9324.44
21.26	297.466	1508.04	280.289	1565.32		-3434.68	621.155	4508.04	9297.47
21.28	312.774	1430.54	263.913	1698.86		-3301.14	555.65	4430.54	9312.77
21.3	303.088	1508.75	274.66	1616.15		-3383.85	598.642	4508.75	9303.09
21.32	295.581	1507.99	246.737	1732.21		-3267.79	486.947	4507.99	9295.58
21.34	300.169	1454.87	275.748	1599.53		-3400.47	602.994	4454.87	9300.17
21.36	289.25	1471.58	277.893	1642.75		-3357.25	611.573	4471.58	9289.25
21.38	302.732	1471.14	267.187	1623.15		-3376.85	568.749	4471.14	9302.73
21.4	308.258	1433.84	261.143	1613.57		-3386.43	544.572	4433.84	9308.26
21.42	287.129	1546.47	262.35	1631.35		-3368.65	549.4	4546.47	9287.13
21.44	317.778	1587.18	256.17	1518.24		-3481.76	524.682	4587.18	9317.78
21.46	293.001	1518.86	267.46	1776.39		-3223.61	569.839	4518.86	9293
21.48	288.768	1450.8	276.443	1636		-3364	605.774	4450.8	9288.77
21.5	292.896	1463.89	273.333	1614.67		-3385.33	593.332	4463.89	9292.9
21.52	301.078	1564.07	261.878	1689.56		-3310.44	547.512	4564.07	9301.08
21.54	298.647	1528.92	267.829	1587.1		-3412.9	571.315	4528.92	9298.65
21.56	308.279	1463.53	269.347	1655.57		-3344.43	577.388	4463.53	9308.28
21.58	302.021	1441.6	278.704	1647.52		-3352.48	614.816	4441.6	9302.02
21.6	299.863	1465.23	274.571	1630.13		-3369.87	598.284	4465.23	9299.86
21.62	302.87	1484.72	283.744	1809.08		-3190.92	634.976	4484.72	9302.87
21.64	310.146	1465.87	259.271	1633.67		-3366.33	537.085	4465.87	9310.15
21.66	288.516	1439.99	248.163	1639.14		-3360.86	492.651	4439.99	9288.52
21.68	306.173	1431.16	263.315	1577.13		-3422.87	553.26	4431.16	9306.17
21.7	300.246	1403.02	259.261	1688.89		-3311.11	537.044	4403.02	9300.25
21.72	302.434	1369.9	261.136	1608.2		-3391.8	544.546	4369.9	9302.43
21.74	319.971	1460.77	245.793	1637.48		-3362.52	483.17	4460.77	9319.97
21.76	298.064	1540.26	249.535	1645.72		-3354.28	498.141	4540.26	9298.06
21.78	309.83	1500.52	276.255	1631.89		-3368.11	605.021	4500.52	9309.83
21.8	330.775	1439.14	270.006	1600.64		-3399.36	580.024	4439.14	9330.77
21.82	295.823	1408.15	270.443	1705.45		-3294.55	581.773	4408.15	9295.82
21.84	300.529	1521.67	276.963	1655.08		-3344.92	607.854	4521.67	9300.53
21.86	299.356	1499.21	279.21	1623.78		-3376.22	616.84	4499.21	9299.36
21.88	300.097	1475.06	270.312	1717.65		-3282.35	581.248	4475.06	9300.1
21.9	301.877	1452.62	264.399	1704.41		-3295.59	557.598	4452.62	9301.88
21.92	297.761	1485.8	270.549	1639.25		-3360.75	582.194	4485.8	9297.76
21.94	295.001	1352.99	260.602	1627.66		-3372.34	542.407	4352.99	9295
21.96	308.643	1446.56	255.148	1578.12		-3421.88	520.592	4446.56	9308.64
21.98	297.972	1488.02	278.215	1704.29		-3295.71	612.858	4488.02	9297.97
22	317.105	1465.13	263.204	1635.54		-3364.47	552.818	4465.13	9317.1
22.02	311.83	1471.73	262.432	1552.92		-3447.08	549.726	4471.73	9311.83
22.04	317.441	1493.54	262.312	1724.84		-3275.16	549.247	4493.54	9317.44
22.06	302.11	1471.33	264.06	1626.09		-3373.91	556.239	4471.33	9302.11
22.08	294.624	1530.28	263.392	1703.7		-3296.3	553.568	4530.28	9294.62
22.1	314.304	1510.98	256.534	1601.84		-3398.16	526.138	4510.98	9314.3
22.12	317.48	1474.57	264.139	1727.09		-3272.91	556.555	4474.57	9317.48
22.14	301.894	1411.38	266.43	1675.96		-3324.04	565.721	4411.38	9301.89
22.16	293.727	1586.88	266.983	1726.9		-3273.1	567.933	4586.88	9293.73
22.18	309.224	1500.5	249.231	1655.85		-3344.15	496.923	4500.5	9309.22
22.2	319.766	1428.38	263.736	1697.01		-3302.99	554.945	4428.38	9319.77
22.22	324.388	1417.57	270.24	1643.82		-3356.18	580.962	4417.57	9324.39
22.24	310.51	1619.41	261.51	1658.72		-3341.28	546.039	4619.41	9310.51
22.26	322.321	1391.85	252.226	1652.78		-3347.22	508.904	4391.85	9322.32
22.28	302.148	1442.89	258.889	1718.08		-3281.92	535.556	4442.89	9302.15
22.3	299.263	1424.15	271.889	1581.56		-3418.44	587.557	4424.15	9299.26
22.32	303.596	1515.71	265.341	1662.23		-3337.77	561.364	4515.71	9303.6
22.34	323.627	1511.13	255.909	1608.01		-3391.99	523.636	4511.13	9323.63
22.36	318.312	1493.28	262.273	1704.7		-3295.3	549.092	4493.28	9318.31
22.38	289.697	1598.58	261.674	1685		-3315	546.697	4598.58	9289.7
22.4	323.083	1418.28	260.406	1600.05		-3399.95	541.624	4418.28	9323.08
22.42	349.332	1406.78	265.645	1739.06		-3260.94	562.581	4406.78	9349.33
22.44	307.105	1497.71	251.566	1758.1		-3241.9	506.264	4497.71	9307.11
22.46	303.064	1509.17	255.577	1639.76		-3360.24	522.309	4509.17	9303.06
22.48	315.671	1516.8	253.368	1678.08		-3321.92	513.471	4516.8	9315.67
22.5	300.208	1427.95	244.262	1623.83		-3376.17	477.05	4427.95	9300.21
22.52	295.339	1550.4	267.343	1682.74		-3317.26	569.37	4550.4	9295.34
22.54	333.996	1463.87	253.253	1591.21		-3408.79	513.013	4463.87	9334
22.56	314.505	1360.05	260.548	1653.72		-3346.28	542.19	4360.05	9314.5
22.58	304.334	1476.21	243.219	1598.08		-3401.92	472.875	4476.21	9304.33
22.6	311.483	1471.01	256.655	1620.32		-3379.68	526.621	4471.01	9311.48
22.62	302.55	1438.42	277.899	1682.42		-3317.58	611.596	4438.42	9302.55
22.64	309.474	1428.85	250.533	1670.55		-3329.45	502.132	4428.85	9309.47
22.66	329.214	1504.03	261.589	1593.77		-3406.23	546.354	4504.03	9329.21
22.68	338.692	1497.8	243.519	1646.05		-3353.95	474.078	4497.8	9338.69
22.7	313.329	1572.87	271.313	1647.64		-3352.36	585.253	4572.87	9313.33
22.72	312.642	1462.07	263.293	1669.89		-3330.11	553.17	4462.07	9312.64
22.74	308.882	1472.44	263.705	1686.61		-3313.39	554.82	4472.44	9308.88
22.76	328.874	1415.29	251.031	1651.78		-3348.22	504.125	4415.29	9328.87
22.78	327.045	1444.04	250.146	1672.7		-3327.3	500.585	4444.04	9327.05
22.8	322.646	1517.09	246.708	1702		-3298	486.833	4517.09	9322.65
22.82	307.396	1512.06	262.127	1628.97		-3371.03	548.506	4512.06	9307.4
22.84	327.298	1487.49	252.441	1631.4		-3368.6	509.764	4487.49	9327.3
22.86	327.013	1418.07	262.777	1662.3		-3337.7	551.107	4418.07	9327.01
22.88	306.604	1502.51	246.662	1539.93		-3460.07	486.649	4502.51	9306.6
22.9	302.852	1506.72	234.724	1698.16		-3301.84	438.894	4506.72	9302.85
22.92	318.228	1488.06	249.216	1647.51		-3352.49	496.864	4488.06	9318.23
22.94	285.437	1492.65	249.183	1608.82		-3391.18	496.732	4492.65	9285.44
22.96	307.725	1519.36	239.743	1620.13		-3379.87	458.972	4519.36	9307.72
22.98	324.317	1533.2	273.288	1721.42		-3278.58	593.152	4533.2	9324.32
23	318.618	1473.4	266.041	1654.67		-3345.33	564.164	4473.4	9318.62
23.02	322.609	1503.02	277.025	1680.66		-3319.34	608.1	4503.02	9322.61
23.04	303.554	1498.36	251.604	1703.59		-3296.41	506.414	4498.36	9303.55
23.06	322.196	1495.58	241.509	1632.3		-3367.7	466.034	4495.58	9322.2
23.08	320.482	1539.01	263.031	1731.18		-3268.82	552.124	4539.01	9320.48
23.1	319.001	1555.92	248.421	1663.37		-3336.63	493.683	4555.92	9319
23.12	296.83	1532.71	265.36	1645.01		-3354.99	561.44	4532.71	9296.83
23.14	318.089	1464.31	261.002	1660.59		-3339.41	544.01	4464.31	9318.09
23.16	316.852	1484.68	262.84	1625.54		-3374.46	551.359	4484.68	9316.85
23.18	320.171	1595.27	250.882	1702.97		-3297.03	503.528	4595.27	9320.17
23.2	329.93	1443.32	251.425	1697.5		-3302.5	505.699	4443.32	9329.93
23.22	295.157	1516.79	248.309	1704.19		-3295.81	493.237	4516.79	9295.16
23.24	316.557	1461.27	258.649	1719.94		-3280.06	534.596	4461.27	9316.56
23.26	328.158	1495.77	253.371	1623.61		-3376.39	513.482	4495.77	9328.16
23.28	324.085	1520.17	242.611	1683.1		-3316.9	470.442	4520.17	9324.08
23.3	331.457	1436.59	261.771	1734.86		-3265.14	547.085	4436.59	9331.46
23.32	331.028	1460.34	262.671	1645.39		-3354.61	550.684	4460.34	9331.03
23.34	302.425	1502.09	250.616	1692.08		-3307.92	502.464	4502.09	9302.42
23.36	324.185	1454.34	276.447	1654.41		-3345.59	605.788	4454.34	9324.18
23.38	317.144	1495.62	240.8	1669.32		-3330.68	463.198	4495.62	9317.14
23.4	334.059	1484.64	234.714	1629.07		-3370.93	438.857	4484.64	9334.06
23.42	342.022	1527.92	239	1654.09		-3345.91	456.001	4527.92	9342.02
23.44	335.402	1503.71	259.122	1686.87		-3313.13	536.489	4503.71	9335.4
23.46	321.911	1501.55	236.825	1675.42		-3324.58	447.299	4501.55	9321.91
23.48	325.055	1432.34	242.781	1703.83		-3296.17	471.124	4432.34	9325.06
23.5	339.723	1539.64	272.994	1572.08		-3427.92	591.974	4539.64	9339.72
23.52	328.072	1508.06	276.034	1601.43		-3398.57	604.138	4508.06	9328.07
23.54	312.94	1511.83	251.337	1717.61		-3282.39	505.346	4511.83	9312.94
23.56	349.478	1596.73	262.433	1550.81		-3449.19	549.734	4596.73	9349.48
23.58	336.177	1445.14	258.873	1633.03		-3366.97	535.492	4445.14	9336.18
23.6	320.605	1517.07	249.408	1670.93		-3329.07	497.632	4517.07	9320.6
23.62	338.928	1604.04	234.962	1722.5		-3277.5	439.849	4604.04	9338.93
23.64	325.066	1515.12	222.846	1636.46		-3363.54	391.382	4515.12	9325.07
23.66	331.631	1581.01	248.51	1741.15		-3258.85	494.042	4581.01	9331.63
23.68	326.787	1436.13	255.526	1648.87		-3351.13	522.105	4436.13	9326.79
23.7	337.165	1536.86	263.048	1621.77		-3378.23	552.193	4536.86	9337.17
23.72	309.621	1459.73	255.982	1781.12		-3218.88	523.927	4459.73	9309.62
23.74	327.959	1499.9	257.975	1687.51		-3312.49	531.902	4499.9	9327.96
23.76	323.873	1507	255.235	1669.11		-3330.89	520.94	4507	9323.87
23.78	347.525	1430.33	248.912	1721.9		-3278.1	495.65	4430.33	9347.52
23.8	333.865	1527.76	270.317	1637.08		-3362.92	581.267	4527.76	9333.86
23.82	333.685	1564.67	263.814	1668.33		-3331.67	555.255	4564.67	9333.68
23.84	326.135	1534.59	231.178	1775		-3225	424.711	4534.59	9326.14
23.86	348.066	1523.89	264.312	1620.3		-3379.7	557.248	4523.89	9348.07
23.88	321.752	1523.52	260.264	1716.08		-3283.92	541.057	4523.52	9321.75
23.9	333.142	1471.67	243.374	1664.76		-3335.24	473.497	4471.67	9333.14
23.92	332.017	1537.06	244.337	1640.84		-3359.16	477.346	4537.06	9332.02
23.94	366.505	1526.98	239.162	1690.48		-3309.52	456.646	4526.98	9366.51
23.96	330.735	1519.84	250.006	1715.31		-3284.69	500.022	4519.84	9330.73
23.98	350.498	1468.41	254.311	1790.42		-3209.58	517.243	4468.41	9350.5
24	336.646	1570.16	257.177	1661.98		-3338.02	528.706	4570.16	9336.65
24.02	344.276	1457.69	224.832	1577.24		-3422.76	399.327	4457.69	9344.28
24.04	320.63	1501.16	258.163	1617.45		-3382.55	532.651	4501.16	9320.63
24.06	348.682	1441.17	249.992	1639.2		-3360.8	499.967	4441.17	9348.68
24.08	326.917	1574.79	251.201	1608.26		-3391.74	504.803	4574.79	9326.92
24.1	337.011	1472.56	251.61	1634.99		-3365.01	506.439	4472.56	9337.01
24.12	357.733	1412.05	245.584	1776.51		-3223.49	482.338	4412.05	9357.73
24.14	344.546	1552.32	238.501	1770.69		-3229.31	454.005	4552.32	9344.55
24.16	320.802	1539.35	257.014	1720.36		-3279.64	528.056	4539.35	9320.8
24.18	319.425	1511.82	240.582	1661.81		-3338.19	462.326	4511.82	9319.42
24.2	342.139	1480.32	249.322	1640.89		-3359.11	497.288	4480.32	9342.14
24.22	360.829	1524.55	247.143	1565.99		-3434.01	488.571	4524.55	9360.83
24.24	340.368	1466.78	238.2	1671.49		-3328.51	452.798	4466.78	9340.37
24.26	352.193	1580.63	262.798	1648.98		-3351.02	551.193	4580.63	9352.19
24.28	319.15	1430.75	240.773	1644.87		-3355.13	463.09	4430.75	9319.15
24.3	346.875	1601.97	248.771	1692.83		-3307.17	495.084	4601.97	9346.87
24.32	336.528	1475.5	247.08	1708.76		-3291.24	488.318	4475.5	9336.53
24.34	338.667	1572	266.668	1637.93		-3362.07	566.672	4572	9338.67
24.36	332.667	1444.41	239.393	1655.03		-3344.97	457.572	4444.41	9332.67
24.38	340.166	1593.78	245.268	1573.26		-3426.74	481.071	4593.78	9340.17
24.4	348.666	1457.64	237.58	1677.62		-3322.38	450.321	4457.64	9348.67
24.42	324.427	1499.94	223.306	1651.92		-3348.08	393.226	4499.94	9324.43
24.44	333.952	1551.5	242.368	1648.93		-3351.07	469.472	4551.5	9333.95
24.46	344.299	1493.14	257.423	1651.45		-3348.55	529.694	4493.14	9344.3
24.48	343.204	1525.59	259.913	1666.58		-3333.42	539.654	4525.59	9343.2
24.5	351.161	1528.15	231.526	1550.01		-3449.99	426.105	4528.15	9351.16
24.52	345.933	1527.72	256.859	1697.83		-3302.17	527.438	4527.72	9345.93
24.54	334.446	1448.28	235.964	1704.85		-3295.15	443.855	4448.28	9334.45
24.56	332.758	1500.28	246.664	1631.67		-3368.33	486.656	4500.28	9332.76
24.58	335.911	1542.29	247.658	1678.41		-3321.59	490.634	4542.29	9335.91
24.6	348.56	1507.61	239.897	1789.32		-3210.68	459.587	4507.61	9348.56
24.62	332.059	1529.63	252.986	1660.51		-3339.49	511.944	4529.63	9332.06
24.64	332.445	1481.69	243.397	1715.5		-3284.5	473.59	4481.69	9332.45
24.66	343.558	1572.15	248.119	1673.01		-3326.99	492.476	4572.15	9343.56
24.68	361.214	1442.79	245.543	1664.84		-3335.16	482.174	4442.79	9361.21
24.7	352.53	1599.76	234.787	1730.47		-3269.53	439.147	4599.76	9352.53
24.72	337.503	1475.49	251.988	1665.11		-3334.89	507.953	4475.49	9337.5
24.74	349.738	1546.32	234.025	1669.53		-3330.47	436.1	4546.32	9349.74
24.76	336.796	1535.41	240.252	1690.92		-3309.08	461.009	4535.41	9336.8
24.78	333.707	1546.31	256.122	1651.53		-3348.47	524.488	4546.31	9333.71
24.8	356.264	1497.03	246.631	1705.3		-3294.7	486.526	4497.03	9356.26
24.82	351.502	1572.53	239.798	1704.31		-3295.69	459.19	4572.53	9351.5
24.84	349.535	1583.8	230.519	1674.99		-3325.01	422.076	4583.8	9349.53
24.86	363.455	1572.58	241.335	1744.08		-3255.92	465.339	4572.58	9363.46
24.88	344.069	1394.48	242.809	1701.24		-3298.76	471.237	4394.48	9344.07
24.9	340.634	1447.02	242.856	1669.53		-3330.47	471.422	4447.02	9340.63
24.92	348.388	1508.45	242.673	1641.61		-3358.39	470.691	4508.45	9348.39
24.94	343.574	1541.17	245.06	1635.63		-3364.37	480.24	4541.17	9343.57
24.96	370.099	1456.28	257.279	1695.27		-3304.73	529.117	4456.28	9370.1
24.98	359.131	1560.95	245.57	1816.43		-3183.57	482.28	4560.95	9359.13
25	355.96	1444.25	235.84	1635.88		-3364.12	443.361	4444.25	9355.96
25.02	331.019	1531.18	243.681	1622.84		-3377.16	474.724	4531.18	9331.02
25.04	324.502	1534.75	217.393	1701.62		-3298.38	369.572	4534.75	9324.5
25.06	372.075	1566.1	244.738	1668.75		-3331.25	478.952	4566.1	9372.07
25.08	355.058	1582.67	248.022	1764.32		-3235.68	492.088	4582.67	9355.06
25.1	344.263	1555.97	230.22	1575.4		-3424.6	420.88	4555.97	9344.26
25.12	352.647	1546.38	237.431	1743.35		-3256.65	449.724	4546.38	9352.65
25.14	361.459	1587.54	236.275	1641.05		-3358.95	445.099	4587.54	9361.46
25.16	357.272	1524.94	239.696	1587.09		-3412.91	458.783	4524.94	9357.27
25.18	335.208	1529.82	240.183	1773.62		-3226.38	460.73	4529.82	9335.21
25.2	359.294	1531.21	238.969	1628.28		-3371.72	455.877	4531.21	9359.29
25.22	356.361	1513.49	243.45	1743.57		-3256.43	473.8	4513.49	9356.36
25.24	344.021	1501.67	236.904	1609.34		-3390.66	447.616	4501.67	9344.02
25.26	341.205	1513.64	222.052	1560.24		-3439.76	388.21	4513.64	9341.21
25.28	336.995	1460.06	232.727	1673.99		-3326.01	430.908	4460.06	9337
25.3	337.729	1516.19	239.721	1670.2		-3329.8	458.885	4516.19	9337.73
25.32	360.262	1535.34	264.853	1617.89		-3382.11	559.413	4535.34	9360.26
25.34	357.493	1606	235.076	1610.59		-3389.41	440.304	4606	9357.49
25.36	361.558	1586.19	243.09	1746.73		-3253.27	472.359	4586.19	9361.56
25.38	342.572	1539.4	245.786	1646.18		-3353.82	483.146	4539.4	9342.57
25.4	336.377	1563.79	252.499	1710.1		-3289.9	509.996	4563.79	9336.38
25.42	373.166	1509.74	231.718	1685.34		-3314.66	426.873	4509.74	9373.17
25.44	364.805	1530.28	245.28	1739.78		-3260.22	481.121	4530.28	9364.8
25.46	370.06	1487.44	240.89	1684.42		-3315.58	463.558	4487.44	9370.06
25.48	367.763	1521.25	246.397	1728.83		-3271.17	485.589	4521.25	9367.76
25.5	342.64	1580.46	243.262	1598.21		-3401.79	473.046	4580.46	9342.64
25.52	350.911	1529.94	229.919	1699.02		-3300.98	419.674	4529.94	9350.91
25.54	373.728	1557.16	229.503	1667.64		-3332.36	418.012	4557.16	9373.73
25.56	359.491	1540.26	231.535	1661.12		-3338.88	426.141	4540.26	9359.49
25.58	362.847	1552.37	237.627	1697.06		-3302.94	450.508	4552.37	9362.85
25.6	370.411	1502.54	225.344	1625.56		-3374.44	401.375	4502.54	9370.41
25.62	369.099	1492.87	242.486	1758.03		-3241.97	469.946	4492.87	9369.1
25.64	354.534	1506.53	241.928	1731.31		-3268.69	467.713	4506.53	9354.53
25.66	361.366	1578.16	252.393	1666.56		-3333.44	509.57	4578.16	9361.37
25.68	345.173	1653.85	250.894	1712.78		-3287.22	503.576	4653.85	9345.17
25.7	361.43	1521.47	242.726	1686.79		-3313.21	470.906	4521.47	9361.43
25.72	374.243	1491.04	234.288	1670.06		-3329.94	437.151	4491.04	9374.24
25.74	369.732	1575.26	236.663	1757.93		-3242.07	446.651	4575.26	9369.73
25.76	363.165	1448.67	230.227	1761.04		-3238.96	420.906	4448.67	9363.17
25.78	378.9	1563.1	235.903	1665.54		-3334.46	443.612	4563.1	9378.9
25.8	365.515	1495.36	246.111	1596.04		-3403.96	484.445	4495.36	9365.51
25.82	371.458	1422.6	209.535	1699.05		-3300.95	338.138	4422.6	9371.46
25.84	360.488	1503.01	243.045	1713.77		-3286.23	472.179	4503.01	9360.49
25.86	341.723	1517.87	252.539	1715.32		-3284.68	510.156	4517.87	9341.72
25.88	357.701	1564.14	246.381	1793.88		-3206.12	485.525	4564.14	9357.7
25.9	355.389	1463.53	237.131	1712.68		-3287.32	448.522	4463.52	9355.39
25.92	348.898	1689.26	220.895	1635.95		-3364.05	383.581	4689.26	9348.9
25.94	383.798	1515.57	224.485	1644.92		-3355.08	397.942	4515.57	9383.8
25.96	377.957	1595.27	234.693	1692.9		-3307.1	438.771	4595.27	9377.96
25.98	372.093	1568.7	223.407	1637		-3363	393.628	4568.7	9372.09
26	370.457	1608.87	232.041	1717.7		-3282.3	428.162	4608.87	9370.46
26.02	369.532	1540.57	237.049	1686.8		-3313.2	448.196	4540.57	9369.53
26.04	355.684	1435.73	247.391	1815.17		-3184.83	489.565	4435.73	9355.68
26.06	381.151	1590.64	237.363	1811.66		-3188.34	449.452	4590.64	9381.15
26.08	357.368	1490.56	240.233	1729.72		-3270.28	460.931	4490.56	9357.37
26.1	394.631	1559.88	224.144	1587.62		-3412.38	396.575	4559.88	9394.63
26.12	355.537	1473.59	227.193	1634.28		-3365.72	408.772	4473.59	9355.54
26.14	368.775	1525.78	230.933	1641.81		-3358.19	423.73	4525.78	9368.77
26.16	378.69	1517.18	218.506	1681.14		-3318.86	374.026	4517.18	9378.69
26.18	357.65	1553.39	231.357	1772.77		-3227.23	425.427	4553.39	9357.65
26.2	372.127	1527.98	238.309	1727.59		-3272.41	453.234	4527.98	9372.13
26.22	383.616	1534.6	212.788	1709.6		-3290.4	351.152	4534.6	9383.62
26.24	374.769	1483.36	227.13	1758.04		-3241.96	408.518	4483.36	9374.77
26.26	357.485	1522.72	219.041	1744.82		-3255.18	376.162	4522.72	9357.49
26.28	392.163	1540.09	234.447	1745.66		-3254.34	437.787	4540.09	9392.16
26.3	385.069	1522.04	242.784	1668.31		-3331.69	471.135	4522.04	9385.07
26.32	367.183	1539.6	242.278	1715		-3285	469.11	4539.6	9367.18
26.34	391.622	1591.06	223.139	1635.12		-3364.88	392.558	4591.06	9391.62
26.36	410.591	1519.04	228.102	1735		-3265	412.406	4519.04	9410.59
26.38	365.456	1552.55	220.128	1725.68		-3274.32	380.512	4552.55	9365.46
26.4	388.309	1527.75	216.907	1651.76		-3348.24	367.627	4527.75	9388.31
26.42	372.952	1498.18	230.799	1694.58		-3305.42	423.194	4498.18	9372.95
26.44	400.196	1565.14	241.123	1675.36		-3324.64	464.491	4565.14	9400.2
26.46	397.066	1503.54	231.71	1660.42		-3339.58	426.841	4503.54	9397.07
26.48	390.887	1469.42	232.049	1760.42		-3239.58	428.198	4469.42	9390.89
26.5	379.414	1511.29	215.479	1705.49		-3294.51	361.917	4511.29	9379.41
26.52	384.206	1609.57	247.447	1728.03		-3271.97	489.787	4609.57	9384.21
26.54	361.329	1527.07	232.39	1712.07		-3287.93	429.561	4527.07	9361.33
26.56	378.321	1660.1	238.261	1656.53		-3343.47	453.043	4660.1	9378.32
26.58	390.247	1464.36	241.397	1670		-3330	465.588	4464.36	9390.25
26.6	358.834	1600.86	221.072	1734.58		-3265.42	384.287	4600.86	9358.83
26.62	394.186	1560.5	232.483	1774.03		-3225.97	429.934	4560.5	9394.19
26.64	378.479	1550.04	239.714	1738.43		-3261.57	458.854	4550.04	9378.48
26.66	380.991	1604.52	226.7	1749.18		-3250.82	406.798	4604.52	9380.99
26.68	373.986	1610.78	228.26	1686.8		-3313.2	413.04	4610.78	9373.99
26.7	372.344	1646.87	213.065	1618.95		-3381.05	352.259	4646.87	9372.34
26.72	409.751	1444.79	239.598	1666.58		-3333.42	458.392	4444.79	9409.75
26.74	377.955	1459.24	231.873	1721.26		-3278.74	427.492	4459.24	9377.95
26.76	370.96	1527.88	232.926	1721.66		-3278.34	431.704	4527.88	9370.96
26.78	387.514	1574.19	229.262	1735.42		-3264.58	417.047	4574.19	9387.51
26.8	381.303	1527.98	234.419	1746.1		-3253.9	437.677	4527.98	9381.3
26.82	404.676	1562.96	232.9	1595.53		-3404.47	431.601	4562.96	9404.68
26.84	368.68	1544.22	225.687	1617.69		-3382.31	402.748	4544.22	9368.68
26.86	386.186	1524.59	230.508	1662.99		-3337.01	422.033	4524.59	9386.19
26.88	394.907	1594.86	235.619	1717.25		-3282.75	442.476	4594.86	9394.91
26.9	397.599	1505.94	217.95	1723.11		-3276.89	371.798	4505.94	9397.6
26.92	385.471	1480.5	241.286	1698.18		-3301.82	465.142	4480.5	9385.47
26.94	401.956	1548.61	208.764	1704.63		-3295.37	335.058	4548.61	9401.96
26.96	394.01	1500.68	209.845	1646.08		-3353.92	339.38	4500.68	9394.01
26.98	378.012	1587.33	219.107	1766.54		-3233.47	376.429	4587.33	9378.01
27	405.092	1536.9	226.486	1775.91		-3224.09	405.942	4536.9	9405.09
27.02	373.623	1581.25	233.761	1711.48		-3288.52	435.042	4581.25	9373.62
27.04	378.971	1582.48	246.35	1646.98		-3353.02	485.398	4582.48	9378.97
27.06	368.734	1454.41	224.714	1705.7		-3294.3	398.856	4454.41	9368.73
27.08	376.824	1520.03	217.839	1626.94		-3373.06	371.355	4520.03	9376.82
27.1	381.15	1535.34	244.079	1710.23		-3289.77	476.316	4535.34	9381.15
27.12	378.151	1591.06	234.665	1691.41		-3308.59	438.659	4591.06	9378.15
27.14	393.065	1480.38	235.357	1688.26		-3311.74	441.428	4480.38	9393.06
27.16	393.755	1542.53	237.088	1659.04		-3340.96	448.352	4542.53	9393.75
27.18	408.217	1540.84	239.612	1635.18		-3364.82	458.45	4540.84	9408.22
27.2	403.32	1669.03	222.793	1749.93		-3250.07	391.174	4669.03	9403.32
27.22	405.26	1580.27	211.291	1685.5		-3314.5	345.165	4580.27	9405.26
27.24	388.23	1558.3	227.786	1624.95		-3375.05	411.142	4558.3	9388.23
27.26	386.05	1477.59	229.419	1665.06		-3334.94	417.675	4477.59	9386.05
27.28	402.405	1503.27	213.517	1619.44		-3380.56	354.068	4503.27	9402.4
27.3	397.428	1757.12	240.177	1707.52		-3292.48	460.706	4757.12	9397.43
27.32	382.634	1537.96	214.919	1693.27		-3306.73	359.677	4537.96	9382.63
27.34	400.958	1580.75	227.102	1681.45		-3318.55	408.41	4580.75	9400.96
27.36	394.435	1548.27	235.56	1757.34		-3242.66	442.241	4548.27	9394.43
27.38	398.544	1557.45	251.196	1786.91		-3213.09	504.785	4557.45	9398.54
27.4	401.238	1655.58	211.036	1762.24		-3237.76	344.144	4655.58	9401.24
27.42	385.073	1522.82	219.827	1826.18		-3173.82	379.308	4522.82	9385.07
27.44	392.763	1579.24	213.113	1648.74		-3351.26	352.454	4579.24	9392.76
27.46	391.093	1491.75	221.548	1654.6		-3345.4	386.194	4491.75	9391.09
27.48	420.051	1543.63	210.052	1740.47		-3259.53	340.209	4543.63	9420.05
27.5	421.952	1497.29	228.777	1716.68		-3283.32	415.108	4497.29	9421.95
27.52	386.049	1645.05	232.289	1766.36		-3233.64	429.156	4645.05	9386.05
27.54	407.487	1486.83	228.985	1648.4		-3351.6	415.938	4486.83	9407.49
27.56	412.915	1579.94	225.245	1713.26		-3286.74	400.979	4579.94	9412.92
27.58	390.692	1540.12	217.544	1713.71		-3286.29	370.177	4540.12	9390.69
27.6	399.608	1450.14	222.457	1716.78		-3283.22	389.828	4450.14	9399.61
27.62	390.131	1553.98	216.524	1728.08		-3271.92	366.095	4553.98	9390.13
27.64	415.114	1523.4	207.356	1713.75		-3286.25	329.423	4523.4	9415.11
27.66	430.464	1582.47	209.012	1709.55		-3290.45	336.048	4582.47	9430.46
27.68	397.145	1538.22	218.217	1740.08		-3259.92	372.867	4538.22	9397.15
27.7	401.156	1577.98	221.084	1700.23		-3299.77	384.334	4577.98	9401.16
27.72	407.587	1554.56	241.991	1767.89		-3232.11	467.965	4554.56	9407.59
27.74	415.768	1585.09	219.224	1636.26		-3363.74	376.895	4585.09	9415.77
27.76	392.303	1523.27	220.051	1634.51		-3365.49	380.202	4523.27	9392.3
27.78	393.515	1527.28	217.911	1740.18		-3259.82	371.644	4527.28	9393.52
27.8	386.511	1477.91	224.215	1717.15		-3282.85	396.86	4477.91	9386.51
27.82	413.997	1439.44	237.309	1830.29		-3169.71	449.235	4439.44	9414
27.84	425.609	1484.23	219.046	1758.94		-3241.06	376.186	4484.23	9425.61
27.86	388.714	1532.96	227.447	1781.63		-3218.37	409.787	4532.96	9388.71
27.88	378.159	1520.38	233.649	1637.47		-3362.53	434.597	4520.38	9378.16
27.9	407.246	1636.33	218.704	1695.8		-3304.2	374.816	4636.33	9407.25
27.92	402.596	1511.05	223.052	1688.55		-3311.45	392.206	4511.05	9402.6
27.94	410.149	1589.81	225.705	1670.25		-3329.75	402.82	4589.81	9410.15
27.96	418.047	1543.79	202.362	1684.91		-3315.09	309.447	4543.79	9418.05
27.98	412.685	1675.87	214.169	1689.26		-3310.74	356.675	4675.87	9412.68
28	408.74	1570.26	200.512	1699.78		-3300.22	302.046	4570.26	9408.74
28.02	426.147	1429.03	239.43	1649.54		-3350.46	457.721	4429.03	9426.15
28.04	395.732	1521.12	212.984	1758.53		-3241.47	351.938	4521.12	9395.73
28.06	416.705	1586.18	231.113	1692.24		-3307.76	424.454	4586.18	9416.71
28.08	421.336	1693.17	217.67	1783.63		-3216.37	370.68	4693.17	9421.34
28.1	422.791	1628.05	226.528	1740.37		-3259.63	406.112	4628.05	9422.79
28.12	425.676	1575.6	228.618	1664.92		-3335.08	414.47	4575.6	9425.68
28.14	447.744	1529.67	232.793	1805.87		-3194.13	431.17	4529.67	9447.74
28.16	415.188	1616.04	216.775	1719.77		-3280.23	367.1	4616.03	9415.19
28.18	411.998	1516.44	222.055	1731.67		-3268.33	388.222	4516.44	9412
28.2	402.822	1593.13	205.543	1682.64		-3317.36	322.174	4593.13	9402.82
28.22	427.83	1616.6	231.872	1746.11		-3253.89	427.49	4616.6	9427.83
28.24	399.157	1590.01	217.377	1670.37		-3329.63	369.509	4590.01	9399.16
28.26	424.38	1464.37	217.71	1713.46		-3286.54	370.841	4464.37	9424.38
28.28	401.416	1447.76	224.775	1806.79		-3193.21	399.1	4447.76	9401.42
28.3	428.376	1608.03	225.388	1811.47		-3188.53	401.554	4608.03	9428.38
28.32	413.452	1550.44	236.918	1753.31		-3246.69	447.672	4550.44	9413.45
28.34	430.309	1502.17	212.625	1638.41		-3361.59	350.501	4502.17	9430.31
28.36	422.638	1544.11	223.579	1754.37		-3245.63	394.316	4544.11	9422.64
28.38	430.241	1482.64	216.948	1795.79		-3204.21	367.79	4482.64	9430.24
28.4	419.896	1590.42	225.796	1612.44		-3387.56	403.186	4590.42	9419.9
28.42	421.24	1555.85	218.46	1693.85		-3306.15	373.842	4555.85	9421.24
28.44	409.555	1644.08	220.747	1786.71		-3213.29	382.989	4644.08	9409.56
28.46	428.396	1635.71	236.07	1700.39		-3299.61	444.279	4635.71	9428.4
28.48	442.446	1563.25	214.105	1703.45		-3296.55	356.42	4563.25	9442.45
28.5	418.296	1571.14	228.031	1810.44		-3189.56	412.125	4571.14	9418.3
28.52	428.137	1462.9	224.144	1749.66		-3250.34	396.575	4462.9	9428.14
28.54	391.072	1490.11	220.177	1720.89		-3279.11	380.707	4490.11	9391.07
28.56	418.952	1501.17	212.954	1727.14		-3272.86	351.815	4501.17	9418.95
28.58	426.145	1554.17	234.922	1679.47		-3320.53	439.689	4554.17	9426.15
28.6	432.036	1556.79	204.007	1681.62		-3318.38	316.029	4556.79	9432.04
28.62	429.583	1549.94	212.094	1685.77		-3314.23	348.376	4549.94	9429.58
28.64	439.236	1542.21	210.673	1779.09		-3220.91	342.694	4542.21	9439.24
28.66	435.978	1620.43	217.456	1761.67		-3238.33	369.826	4620.43	9435.98
28.68	412.133	1485.15	225.787	1649.7		-3350.3	403.149	4485.15	9412.13
28.7	414.868	1555.01	215.99	1731.08		-3268.92	363.96	4555.01	9414.87
28.72	424.256	1599.23	224.119	1740.78		-3259.22	396.474	4599.23	9424.26
28.74	424.22	1562.64	230.345	1658.31		-3341.69	421.378	4562.64	9424.22
28.76	457.951	1565.83	217.705	1577.58		-3422.42	370.82	4565.83	9457.95
28.78	439.438	1510.29	226.578	1817.23		-3182.77	406.312	4510.29	9439.44
28.8	430.508	1479.85	220.98	1716.95		-3283.05	383.919	4479.85	9430.51
28.82	432.717	1605.93	211.925	1656.04		-3343.96	347.702	4605.93	9432.72
28.84	428.414	1539.6	214.834	1615.8		-3384.2	359.337	4539.6	9428.41
28.86	436.94	1583.21	235.948	1754.7		-3245.3	443.791	4583.21	9436.94
28.88	432.669	1522.32	213.066	1792.56		-3207.44	352.266	4522.32	9432.67
28.9	437.917	1455.65	223.85	1775.04		-3224.96	395.398	4455.65	9437.92
28.92	433.057	1535.89	219.815	1750.81		-3249.19	379.262	4535.89	9433.06
28.94	419.96	1660.67	224.41	1644.82		-3355.18	397.639	4660.67	9419.96
28.96	454.632	1526.3	216.495	1751.7		-3248.3	365.98	4526.3	9454.63
28.98	437.889	1587.31	234.438	1720.59		-3279.41	437.751	4587.31	9437.89
29	427.088	1535.19	221.162	1741.83		-3258.17	384.65	4535.19	9427.09
29.02	438.595	1492.61	221.316	1773.05		-3226.95	385.262	4492.61	9438.59
29.04	465.076	1530.86	200.297	1803.04		-3196.96	301.188	4530.86	9465.08
29.06	440.186	1580.05	225.872	1772.19		-3227.81	403.487	4580.05	9440.19
29.08	455.05	1574.79	226.656	1816.38		-3183.62	406.626	4574.79	9455.05
29.1	437.718	1607.26	234.784	1730.3		-3269.7	439.134	4607.26	9437.72
29.12	452.21	1535.3	216.76	1701.99		-3298.01	367.041	4535.3	9452.21
29.14	446.761	1612.1	210.829	1573.41		-3426.59	343.315	4612.1	9446.76
29.16	443.884	1569.86	225.715	1603.53		-3396.47	402.862	4569.86	9443.88
29.18	454.367	1581.82	230.554	1682.88		-3317.12	422.214	4581.82	9454.37
29.2	429.815	1519.03	221.465	1773.53		-3226.47	385.858	4519.02	9429.82
29.22	455.762	1585.72	211.42	1764.09		-3235.91	345.68	4585.72	9455.76
29.24	463.507	1515.93	211.339	1729.86		-3270.14	345.354	4515.93	9463.51
29.26	432.719	1508.77	213.787	1722.7		-3277.3	355.148	4508.77	9432.72
29.28	442.779	1539.17	220.454	1636.27		-3363.73	381.818	4539.17	9442.78
29.3	455.236	1615.82	207.749	1719.39		-3280.61	330.996	4615.82	9455.24
29.32	443.156	1616.04	218.921	1658.11		-3341.89	375.685	4616.04	9443.16
29.34	431.166	1500.32	207.093	1706.91		-3293.09	328.372	4500.32	9431.17
29.36	446.966	1585.76	223.802	1776.52		-3223.48	395.207	4585.76	9446.97
29.38	450.259	1549.11	214.971	1697.96		-3302.04	359.882	4549.11	9450.26
29.4	469.907	1662.54	224.095	1731.9		-3268.1	396.379	4662.54	9469.91
29.42	461.077	1601.52	217.08	1761.54		-3238.46	368.321	4601.52	9461.08
29.44	452.319	1612.51	232.753	1671.77		-3328.23	431.011	4612.51	9452.32
29.46	440.69	1659.15	221.794	1735.92		-3264.08	387.175	4659.15	9440.69
29.48	467.97	1639.59	233.684	1742.52		-3257.48	434.736	4639.59	9467.97
29.5	442.026	1653.17	223.157	1739.28		-3260.72	392.629	4653.17	9442.03
29.52	471.97	1579.97	218.783	1873.77		-3126.23	375.131	4579.97	9471.97
29.54	453.388	1622.32	212.017	1711.48		-3288.52	348.066	4622.32	9453.39
29.56	471.539	1582.93	227.477	1711.84		-3288.16	409.908	4582.93	9471.54
29.58	478.019	1605.45	226.165	1747.85		-3252.15	404.662	4605.45	9478.02
29.6	493.32	1674.85	224.405	1828.79		-3171.21	397.622	4674.85	9493.32
29.62	481.976	1639.12	196.859	1710.17		-3289.83	287.437	4639.12	9481.98
29.64	463.69	1699.31	207.976	1767.73		-3232.27	331.906	4699.31	9463.69
29.66	491.41	1585.14	224.174	1696.5		-3303.5	396.696	4585.14	9491.41
29.68	490.17	1589.65	219.261	1688.99		-3311.01	377.043	4589.65	9490.17
29.7	474.512	1609.72	213.904	1712.15		-3287.85	355.617	4609.72	9474.51
29.72	494.476	1713.06	205.817	1717.01		-3282.99	323.266	4713.06	9494.48
29.74	509.642	1547.15	216.624	1678.44		-3321.56	366.496	4547.15	9509.64
29.76	457.113	1673.23	217.162	1794.45		-3205.55	368.65	4673.23	9457.11
29.78	503.968	1730.75	215.775	1693.37		-3306.63	363.099	4730.75	9503.97
29.8	501.505	1767.83	213.99	1738.32		-3261.68	355.962	4767.83	9501.51
29.82	503.187	1790.82	233.128	1787.5		-3212.5	432.511	4790.82	9503.19
29.84	506.441	1713.96	229.986	1761.93		-3238.07	419.943	4713.96	9506.44
29.86	550.7	1842.61	228.217	1750.16		-3249.84	412.869	4842.61	9550.7
29.88	581.279	1936.25	231.812	1743.24		-3256.76	427.248	4936.25	9581.28
29.9	634.951	2073.39	218.341	1724.87		-3275.13	373.364	5073.39	9634.95
29.92	658.34	2107.33	208.911	1784.88		-3215.12	335.643	5107.33	9658.34
29.94	681.586	2235.36	211.307	1811.19		-3188.81	345.228	5235.36	9681.59
29.96	722.165	2526.99	219.816	1775.69		-3224.31	379.266	5526.99	9722.17
29.98	744.456	2477.45	227.939	1725.52		-3274.48	411.754	5477.45	9744.46
30	831.627	2701.12	209.695	1650.6		-3349.4	338.778	5701.12	9831.63
30.02	904.836	2877.72	226.802	1733.07		-3266.93	407.206	5877.72	9904.84
30.04	971.293	2935.86	203.31	1756.92		-3243.08	313.24	5935.86	9971.29
30.06	1009.94	3054.81	217.927	1782.82		-3217.18	371.707	6054.81	10009.9
30.08	974.254	3170.89	219.414	1764.76		-3235.24	377.657	6170.89	9974.25
30.1	1059.31	3277.43	216.497	1746.05		-3253.95	365.987	6277.43	10059.3
30.12	1062.67	3217.28	242.383	1824.2		-3175.8	469.532	6217.28	10062.7
30.14	1066.38	3308.19	230.748	1737.66		-3262.34	422.993	6308.19	10066.4
30.16	1055.68	3224.42	208.766	1690.58		-3309.42	335.064	6224.42	10055.7
30.18	1003.87	3106.5	213.025	1687.97		-3312.03	352.1	6106.5	10003.9
30.2	987.828	2955.67	211.441	1736.95		-3263.05	345.763	5955.67	9987.83
30.22	904.971	2879.95	207.435	1744.63		-3255.37	329.74	5879.95	9904.97
30.24	874.567	2697.54	227.091	1742.88		-3257.12	408.365	5697.54	9874.57
30.26	774.894	2607.01	214.088	1697.91		-3302.09	356.352	5607.01	9774.89
30.28	778.599	2299.16	202.469	1769.83		-3230.17	309.874	5299.16	9778.6
30.3	696.945	2259.33	197.672	1814.09		-3185.91	290.687	5259.33	9696.94
30.32	669.244	2172.56	223.371	1688.63		-3311.36	393.482	5172.56	9669.24
30.34	659.145	2162.95	227.965	1649.72		-3350.28	411.86	5162.95	9659.14
30.36	591.636	1914.54	227.265	1664.86		-3335.14	409.058	4914.54	9591.64
30.38	574.34	1852.39	227.728	1703.25		-3296.75	410.912	4852.39	9574.34
30.4	545.726	1878.32	218.92	1769.46		-3230.54	375.681	4878.32	9545.73
30.42	566.706	1762.11	218.536	1719.94		-3280.06	374.146	4762.11	9566.71
30.44	531.874	1786.9	204.273	1688.71		-3311.29	317.09	4786.9	9531.87
30.46	524.046	1717.04	195.136	1697.36		-3302.64	280.544	4717.04	9524.05
30.48	505.235	1730.9	229.161	1789.31		-3210.69	416.643	4730.9	9505.23
30.5	526.089	1781.11	228.738	1758.78		-3241.22	414.953	4781.11	9526.09
30.52	511.932	1748.92	209.079	1634.58		-3365.42	336.315	4748.92	9511.93
30.54	510.576	1689.72	214.558	1728.54		-3271.46	358.231	4689.72	9510.58
30.56	502.675	1598.62	216.111	1696.14		-3303.86	364.445	4598.62	9502.68
30.58	492.374	1652.21	223.858	1684.74		-3315.26	395.432	4652.21	9492.37
30.6	503.173	1602.85	219.987	1673.43		-3326.57	379.948	4602.85	9503.17
30.62	510.089	1575.24	234.383	1786.7		-3213.3	437.533	4575.24	9510.09
30.64	493.607	1733.03	203.662	1748.47		-3251.53	314.65	4733.03	9493.61
30.66	509.693	1616.05	215.494	1730.17		-3269.83	361.977	4616.05	9509.69
30.68	515.181	1621.29	214.173	1817.15		-3182.85	356.69	4621.29	9515.18
30.7	500.257	1685.28	215.63	1803.53		-3196.47	362.52	4685.28	9500.26
30.72	513.115	1707.24	198.767	1771.73		-3228.27	295.069	4707.24	9513.11
30.74	479.536	1609.58	222.559	1788.15		-3211.85	390.237	4609.58	9479.54
30.76	497.57	1647.45	220.836	1718.45		-3281.55	383.343	4647.45	9497.57
30.78	524.973	1637.93	219.735	1766.19		-3233.81	378.941	4637.93	9524.97
30.8	505.26	1604.26	218.261	1746.27		-3253.73	373.042	4604.26	9505.26
30.82	483.046	1556.75	214.669	1792.24		-3207.76	358.674	4556.75	9483.05
30.84	495.361	1582.43	225.047	1764.39		-3235.61	400.19	4582.43	9495.36
30.86	490.383	1605.13	226.005	1749.29		-3250.71	404.021	4605.13	9490.38
30.88	494.917	1578.28	198.768	1819.61		-3180.39	295.071	4578.28	9494.92
30.9	491.75	1654.1	231.529	1754.89		-3245.11	426.114	4654.1	9491.75
30.92	493.957	1559.33	211.408	1709.11		-3290.89	345.633	4559.33	9493.96
30.94	513.095	1554.42	224.071	1738.01		-3261.99	396.285	4554.42	9513.1
30.96	521.026	1629.16	206.386	1661.82		-3338.18	325.542	4629.16	9521.03
30.98	521.889	1619.2	231.266	1763.01		-3236.99	425.066	4619.2	9521.89
31	503.433	1613.27	208.45	1719.65		-3280.35	333.798	4613.27	9503.43
31.02	501.662	1617.33	209.313	1740.64		-3259.36	337.252	4617.33	9501.66
31.04	489.948	1705.45	217.702	1781.13		-3218.87	370.81	4705.45	9489.95
31.06	480.121	1556.67	210.733	1745.49		-3254.51	342.933	4556.67	9480.12
31.08	512.848	1641.73	218.401	1729.49		-3270.51	373.603	4641.73	9512.85
31.1	539.792	1523.21	202.811	1799.13		-3200.87	311.246	4523.21	9539.79
31.12	463.482	1523.6	226.43	1833.08		-3166.92	405.72	4523.6	9463.48
31.14	486.417	1723.14	209.771	1757.83		-3242.17	339.085	4723.14	9486.42
31.16	524.935	1635.44	221.903	1703.42		-3296.58	387.61	4635.44	9524.93
31.18	489.699	1604.75	197.592	1693.9		-3306.1	290.367	4604.75	9489.7
31.2	510.028	1527.34	206.289	1799.32		-3200.68	325.157	4527.34	9510.03
31.22	495.846	1626.44	222.757	1841.35		-3158.65	391.028	4626.44	9495.85
31.24	536.687	1546.03	210.936	1835.48		-3164.52	343.745	4546.03	9536.69
31.26	499.675	1543.46	224.555	1678.7		-3321.3	398.22	4543.46	9499.68
31.28	530.843	1601.65	219.839	1830.55		-3169.45	379.354	4601.65	9530.84
31.3	501.301	1591.86	230.683	1643.24		-3356.76	422.732	4591.86	9501.3
31.32	510.773	1531.67	222.743	1728.39		-3271.61	390.97	4531.67	9510.77
31.34	529.791	1611.03	210.019	1787.96		-3212.04	340.078	4611.03	9529.79
31.36	489.438	1494.72	209.66	1746.35		-3253.65	338.638	4494.72	9489.44
31.38	495.788	1532.06	237.417	1728.95		-3271.05	449.667	4532.06	9495.79
31.4	530.894	1557.12	234.823	1783.31		-3216.69	439.292	4557.12	9530.89
31.42	529.005	1609.32	214.693	1742.72		-3257.28	358.77	4609.32	9529.01
31.44	507.913	1585.64	213.019	1835.63		-3164.37	352.075	4585.64	9507.91
31.46	510.537	1557.33	204.256	1788.93		-3211.07	317.026	4557.33	9510.54
31.48	495.145	1555.68	216.929	1759.95		-3240.05	367.717	4555.68	9495.15
31.5	499.734	1609.96	224.499	1681.72		-3318.28	397.997	4609.96	9499.73
31.52	527.815	1720.49	202.464	1765.05		-3234.95	309.855	4720.49	9527.82
31.54	521.866	1541.01	207.706	1786.51		-3213.49	330.825	4541.01	9521.87
31.56	532.166	1533.19	214.996	1758.14		-3241.86	359.983	4533.19	9532.17
31.58	482.015	1676.72	221.62	1767.39		-3232.61	386.48	4676.72	9482.01
31.6	499.521	1608.92	222.284	1905.32		-3094.68	389.134	4608.92	9499.52
31.62	508.516	1507.35	218.211	1797.7		-3202.3	372.845	4507.35	9508.52
31.64	543.39	1557.16	214.942	1790.47		-3209.53	359.77	4557.16	9543.39
31.66	519.096	1501.93	222.348	1733.19		-3266.81	389.392	4501.93	9519.1
31.68	507.831	1576.76	207.35	1730.03		-3269.97	329.4	4576.76	9507.83
31.7	532.406	1587.1	190.744	1758.52		-3241.48	262.976	4587.1	9532.41
31.72	513.64	1541.11	213.068	1831.35		-3168.65	352.273	4541.11	9513.64
31.74	509.881	1573.35	231.765	1828.48		-3171.52	427.06	4573.35	9509.88
31.76	529.188	1592.27	231.273	1725.2		-3274.8	425.093	4592.27	9529.19
31.78	529.937	1500.39	226.127	1816.23		-3183.77	404.508	4500.39	9529.94
31.8	530.446	1520.9	224.224	1758.57		-3241.43	396.894	4520.9	9530.45
31.82	531.132	1618.34	213.665	1744.29		-3255.71	354.661	4618.34	9531.13
31.84	528.457	1637.4	224.488	1772.55		-3227.45	397.95	4637.4	9528.46
31.86	516.096	1562.07	203.156	1676.92		-3323.08	312.623	4562.07	9516.1
31.88	531.352	1633.9	201.925	1841.1		-3158.9	307.701	4633.9	9531.35
31.9	508.345	1591.87	202.131	1745.64		-3254.36	308.522	4591.87	9508.34
31.92	515.898	1595.95	224.348	1844.23		-3155.77	397.391	4595.95	9515.9
31.94	536.122	1627.01	211.797	1786.78		-3213.22	347.189	4627.01	9536.12
31.96	550.49	1633.94	209.191	1756.66		-3243.34	336.764	4633.94	9550.49
31.98	537.69	1677.53	214.998	1731.43		-3268.57	359.991	4677.53	9537.69
32	538.873	1594.46	209.673	1712.89		-3287.11	338.692	4594.46	9538.87
32.02	524.804	1604.1	211.283	1743.8		-3256.2	345.13	4604.1	9524.8
32.04	529.814	1583.4	217.131	1798.21		-3201.79	368.525	4583.4	9529.81
32.06	503.949	1480.24	220.357	1754.82		-3245.18	381.427	4480.24	9503.95
32.08	542.912	1603.84	212.259	1846.36		-3153.64	349.035	4603.84	9542.91
32.1	508.241	1570.49	223.173	1761.09		-3238.91	392.694	4570.49	9508.24
32.12	499.653	1668.04	214.308	1873.78		-3126.22	357.23	4668.04	9499.65
32.14	533.396	1631.63	204.857	1724.1		-3275.9	319.426	4631.63	9533.4
32.16	534.834	1616	192.621	1784.95		-3215.05	270.485	4616	9534.83
32.18	515.833	1635.73	199.619	1788.65		-3211.35	298.477	4635.73	9515.83
32.2	512.23	1551.66	225.599	1806.45		-3193.55	402.394	4551.66	9512.23
32.22	518.782	1591.03	214.719	1723.17		-3276.83	358.875	4591.02	9518.78
32.24	523.112	1524.8	230.549	1815.2		-3184.8	422.198	4524.8	9523.11
32.26	575.561	1601.58	202.334	1836.77		-3163.23	309.338	4601.58	9575.56
32.28	529.441	1672.01	224.424	1721.35		-3278.65	397.698	4672.01	9529.44
32.3	539.652	1576.49	222.414	1823.11		-3176.89	389.656	4576.49	9539.65
32.32	510.776	1583.81	199.456	1724.33		-3275.67	297.823	4583.81	9510.78
32.34	525.04	1574.37	224.79	1831.15		-3168.85	399.16	4574.37	9525.04
32.36	534.188	1496.25	223.764	1776.48		-3223.52	395.056	4496.25	9534.19
32.38	510.537	1568.36	220.373	1745.1		-3254.9	381.492	4568.36	9510.54
32.4	519.03	1590.45	201.408	1703.87		-3296.13	305.632	4590.45	9519.03
32.42	546.917	1604.92	215.619	1794.88		-3205.12	362.476	4604.92	9546.92
32.44	548.015	1601.75	204.8	1759.64		-3240.36	319.2	4601.75	9548.01
32.46	551.601	1597.25	211.833	1739.5		-3260.5	347.333	4597.25	9551.6
32.48	521.662	1563.16	223.173	1859.97		-3140.03	392.694	4563.16	9521.66
32.5	536.122	1534.67	205.57	1738.85		-3261.15	322.279	4534.67	9536.12
32.52	562.491	1576.82	210.323	1907.46		-3092.54	341.292	4576.82	9562.49
32.54	528.303	1527.16	213.996	1778.55		-3221.45	355.982	4527.16	9528.3
32.56	522.356	1704.11	216.309	1813.84		-3186.16	365.237	4704.11	9522.36
32.58	558.409	1617.07	210.857	1743.25		-3256.75	343.428	4617.07	9558.41
32.6	555.121	1636.85	210.465	1721.01		-3278.99	341.86	4636.85	9555.12
32.62	543.509	1642.51	199.406	1715.82		-3284.18	297.623	4642.51	9543.51
32.64	521.9	1612.49	225.379	1737.6		-3262.4	401.517	4612.49	9521.9
32.66	535.812	1569.24	225.177	1680.41		-3319.59	400.708	4569.24	9535.81
32.68	547.422	1661.85	206.475	1846.85		-3153.15	325.899	4661.85	9547.42
32.7	530.808	1609.21	214.352	1788.11		-3211.89	357.406	4609.21	9530.81
32.72	538.896	1601.54	219.884	1790.98		-3209.02	379.535	4601.54	9538.9
32.74	538.616	1626.49	203.849	1787.31		-3212.69	315.396	4626.49	9538.62
32.76	548.226	1643.79	221.888	1663.94		-3336.06	387.554	4643.79	9548.23
32.78	553.852	1618.62	223.441	1805.35		-3194.65	393.763	4618.62	9553.85
32.8	564.752	1628.31	205.917	1742.34		-3257.66	323.668	4628.31	9564.75
32.82	542.948	1534.7	220.767	1766.33		-3233.67	383.068	4534.7	9542.95
32.84	573.484	1563.21	216.771	1766.06		-3233.94	367.083	4563.21	9573.48
32.86	536.611	1615.59	212.188	1827		-3173	348.752	4615.59	9536.61
32.88	526.496	1552.42	223.045	1754.38		-3245.62	392.181	4552.42	9526.5
32.9	539.912	1576.32	212.768	1830.61		-3169.39	351.073	4576.32	9539.91
32.92	551.023	1567.94	226.556	1770.28		-3229.72	406.224	4567.94	9551.02
32.94	566.263	1626.37	224.041	1770.87		-3229.13	396.162	4626.37	9566.26
32.96	573.052	1548.6	224.053	1815.71		-3184.29	396.212	4548.6	9573.05
32.98	557.444	1584.76	222.144	1744.33		-3255.67	388.575	4584.76	9557.44
33	553.287	1516.74	235.912	1779.86		-3220.14	443.649	4516.74	9553.29
33.02	541.685	1535.52	219.17	1758.73		-3241.27	376.68	4535.52	9541.68
33.04	552.266	1591.67	228.06	1759.04		-3240.96	412.239	4591.67	9552.27
33.06	556.99	1520.59	219.69	1743.46		-3256.54	378.758	4520.59	9556.99
33.08	549.66	1612.23	218.367	1805.71		-3194.29	373.468	4612.23	9549.66
33.1	551.666	1512.16	224.317	1725.97		-3274.03	397.268	4512.16	9551.67
33.12	534.142	1607.65	214.008	1821.07		-3178.93	356.033	4607.65	9534.14
33.14	576.408	1642.27	231.174	1793.42		-3206.58	424.695	4642.27	9576.41
33.16	543.286	1591.59	215.201	1734.05		-3265.95	360.804	4591.59	9543.29
33.18	595.667	1521.41	218.891	1865.87		-3134.13	375.562	4521.41	9595.67
33.2	573.54	1576.45	220.658	1727.99		-3272.01	382.633	4576.45	9573.54
33.22	577.436	1606.65	218.669	1734.93		-3265.07	374.675	4606.65	9577.44
33.24	554.207	1531.86	222.157	1789.06		-3210.94	388.628	4531.86	9554.21
33.26	552.52	1647.24	227.069	1882.65		-3117.35	408.278	4647.24	9552.52
33.28	533.653	1565.82	231.026	1839.29		-3160.71	424.103	4565.82	9533.65
33.3	570.097	1525.73	199.124	1800.3		-3199.7	296.494	4525.73	9570.1
33.32	561.643	1626.31	218.03	1818.13		-3181.87	372.119	4626.31	9561.64
33.34	574.527	1584.19	238.629	1819.22		-3180.78	454.514	4584.19	9574.53
33.36	580.068	1536.48	215.308	1821.45		-3178.55	361.231	4536.48	9580.07
33.38	546.552	1566.03	212.168	1787.89		-3212.11	348.67	4566.03	9546.55
33.4	565.528	1622.24	227.06	1830.3		-3169.7	408.239	4622.24	9565.53
33.42	573.032	1579.5	225.563	1760.3		-3239.7	402.252	4579.5	9573.03
33.44	588.949	1609.76	198.094	1735.89		-3264.11	292.376	4609.76	9588.95
33.46	577.401	1604.31	213.089	1766.81		-3233.19	352.356	4604.31	9577.4
33.48	598.432	1576.42	208.31	1804.56		-3195.44	333.242	4576.42	9598.43
33.5	576.793	1618.82	225.644	1761.9		-3238.1	402.576	4618.82	9576.79
33.52	564.36	1631.22	218.583	1828.18		-3171.82	374.33	4631.22	9564.36
33.54	556.824	1561.8	226.293	1745.73		-3254.27	405.173	4561.8	9556.82
33.56	596.497	1624.16	212.938	1773.98		-3226.02	351.752	4624.16	9596.5
33.58	561.293	1578.12	215.717	1674.69		-3325.31	362.868	4578.12	9561.29
33.6	579.667	1612.99	217.481	1748.43		-3251.57	369.924	4612.99	9579.67
33.62	588.308	1588.52	190.443	1791.03		-3208.97	261.772	4588.52	9588.31
33.64	571.693	1538.92	231.588	1843.39		-3156.61	426.35	4538.92	9571.69
33.66	556.715	1612.09	227.048	1836.93		-3163.07	408.192	4612.09	9556.71
33.68	587.106	1593.25	222.884	1874.52		-3125.48	391.536	4593.25	9587.11
33.7	572.356	1584.51	230.731	1839.74		-3160.26	422.924	4584.51	9572.36
33.72	579.838	1649.46	218.322	1846.73		-3153.27	373.286	4649.46	9579.84
33.74	578.923	1538.65	229.336	1871.5		-3128.5	417.343	4538.65	9578.92
33.76	551.321	1583.3	225.192	1700.86		-3299.14	400.769	4583.3	9551.32
33.78	577.737	1636.71	215.522	1765.83		-3234.17	362.09	4636.71	9577.74
33.8	564.543	1650.36	221.155	1906.42		-3093.58	384.621	4650.36	9564.54
33.82	586.138	1585.99	215.448	1788.42		-3211.58	361.793	4585.99	9586.14
33.84	596.768	1515.58	217.936	1736.18		-3263.82	371.746	4515.58	9596.77
33.86	572.201	1567.65	206.909	1799.48		-3200.52	327.638	4567.65	9572.2
33.88	565.662	1637.84	226.535	1860		-3140	406.139	4637.84	9565.66
33.9	625.795	1591.56	227.209	1813.41		-3186.59	408.836	4591.56	9625.8
33.92	586.362	1604.61	224.539	1914.02		-3085.98	398.157	4604.61	9586.36
33.94	562.49	1636.88	196.19	1737.61		-3262.39	284.761	4636.88	9562.49
33.96	611.279	1736.72	217.374	1764.97		-3235.03	369.494	4736.72	9611.28
33.98	583.082	1578.05	220.084	1839.33		-3160.67	380.336	4578.05	9583.08
34	563.811	1606.13	202.783	1792.59		-3207.41	311.133	4606.13	9563.81
34.02	622.966	1619.7	224.9	1772.86		-3227.14	399.6	4619.7	9622.97
34.04	578.498	1595.35	227.053	1758.9		-3241.1	408.21	4595.35	9578.5
34.06	591.201	1617.53	230.14	1903.56		-3096.44	420.56	4617.53	9591.2
34.08	604.518	1561.14	220.776	1785.64		-3214.36	383.106	4561.14	9604.52
34.1	598.688	1667.48	222.04	1803.36		-3196.64	388.161	4667.48	9598.69
34.12	615.843	1567.2	221.508	1736.14		-3263.86	386.032	4567.2	9615.84
34.14	610.225	1613.68	225.181	1801.42		-3198.58	400.725	4613.68	9610.22
34.16	614.9	1649.2	218.643	1818.52		-3181.48	374.572	4649.2	9614.9
34.18	591.925	1654.28	212.715	1830.6		-3169.4	350.861	4654.28	9591.93
34.2	637.202	1541.01	211.26	1831.6		-3168.4	345.039	4541.01	9637.2
34.22	597.922	1700.65	222.72	1811.03		-3188.97	390.88	4700.65	9597.92
34.24	630.686	1676.26	217.595	1803.71		-3196.29	370.38	4676.26	9630.69
34.26	596.89	1582.19	203.766	1738.35		-3261.65	315.064	4582.19	9596.89
34.28	632.009	1628.81	228.428	1866.39		-3133.61	413.71	4628.81	9632.01
34.3	620.407	1669.88	211.544	1858.49		-3141.51	346.175	4669.88	9620.41
34.32	614.441	1720.1	212.109	1704.74		-3295.26	348.436	4720.1	9614.44
34.34	624.738	1633.86	200.096	1790.11		-3209.89	300.383	4633.86	9624.74
34.36	596.028	1728.87	221.754	1773.43		-3226.57	387.016	4728.87	9596.03
34.38	612.293	1663.02	220.589	1850.41		-3149.59	382.357	4663.02	9612.29
34.4	612.104	1668.22	209.055	1786.61		-3213.39	336.219	4668.22	9612.1
34.42	612.659	1682.04	228.713	1814.78		-3185.22	414.85	4682.04	9612.66
34.44	604.704	1623.86	226.816	1845.14		-3154.86	407.262	4623.86	9604.7
34.46	617.597	1674.25	230.082	1844.38		-3155.62	420.328	4674.25	9617.6
34.48	640.395	1691.3	229.248	1814.01		-3185.99	416.994	4691.3	9640.39
34.5	625.74	1746.53	232.64	1758.96		-3241.04	430.56	4746.53	9625.74
34.52	643.35	1696.29	222.256	1770.24		-3229.76	389.025	4696.29	9643.35
34.54	641.916	1665.56	227.994	1758.56		-3241.44	411.977	4665.56	9641.92
34.56	606.402	1698.58	232.332	1773.73		-3226.27	429.327	4698.58	9606.4
34.58	622.515	1755.28	205.781	1826.84		-3173.16	323.122	4755.28	9622.52
34.6	621.078	1640.39	209.045	1803.28		-3196.72	336.182	4640.39	9621.08
34.62	660.658	1712.57	213.847	1795.23		-3204.77	355.387	4712.57	9660.66
34.64	627.551	1682.82	235.894	1801.44		-3198.56	443.576	4682.82	9627.55
34.66	673.925	1682.02	225.966	1761.49		-3238.51	403.862	4682.02	9673.92
34.68	652.363	1698.13	221.437	1807.85		-3192.15	385.748	4698.13	9652.36
34.7	667.161	1623.17	211.779	1861.34		-3138.66	347.116	4623.17	9667.16
34.72	623.148	1667.87	223.308	1744.28		-3255.72	393.231	4667.87	9623.15
34.74	657.313	1650.11	223.537	1831.8		-3168.2	394.147	4650.11	9657.31
34.76	673.999	1694.92	221.629	1834.83		-3165.17	386.515	4694.92	9674
34.78	681.279	1671.13	234.184	1862.23		-3137.77	436.736	4671.13	9681.28
34.8	710.893	1749.2	231.184	1823.97		-3176.03	424.736	4749.2	9710.89
34.82	659.364	1684.08	218.447	1814.8		-3185.2	373.789	4684.08	9659.36
34.84	668.995	1740.71	223.88	1789.95		-3210.05	395.519	4740.71	9669
34.86	695.253	1702.21	216.858	1785.36		-3214.64	367.432	4702.21	9695.25
34.88	674.031	1665.77	230.288	1758		-3242	421.154	4665.77	9674.03
34.9	684.905	1725.69	230.148	1881.54		-3118.46	420.592	4725.69	9684.9
34.92	696.744	1814.07	220.251	1887.91		-3112.09	381.005	4814.07	9696.74
34.94	698.879	1872.08	239.651	1807.81		-3192.19	458.606	4872.08	9698.88
34.96	736.29	1912.77	221.173	1807.16		-3192.84	384.69	4912.77	9736.29
34.98	745.608	1831.3	236.212	1830.31		-3169.69	444.849	4831.3	9745.61
35	743.457	1812.32	228.068	1822.01		-3177.99	412.273	4812.32	9743.46
35.02	745.264	1966.25	224.229	1727.67		-3272.33	396.916	4966.25	9745.26
35.04	740.934	1884.08	219.171	1833.64		-3166.36	376.682	4884.08	9740.93
35.06	771.146	1858.77	241.488	1901.61		-3098.39	465.953	4858.77	9771.15
35.08	774.653	1927.41	251.307	1828.91		-3171.09	505.228	4927.41	9774.65
35.1	786.021	2025.9	224.029	1827.73		-3172.27	396.118	5025.9	9786.02
35.12	829.917	2053.82	238.622	1903.17		-3096.83	454.488	5053.82	9829.92
35.14	861.437	2097.87	227.096	1881.26		-3118.74	408.382	5097.87	9861.44
35.16	907.765	2160.91	217.747	1822.73		-3177.27	370.987	5160.91	9907.77
35.18	942.289	2345.13	226.322	1853.12		-3146.88	405.289	5345.13	9942.29
35.2	1080.88	2344.04	249.357	1788.3		-3211.7	497.429	5344.04	10080.9
35.22	1141.58	2639.67	239.751	1950.37		-3049.63	459.003	5639.67	10141.6
35.24	1197.91	2817.87	224.59	1933.35		-3066.65	398.36	5817.87	10197.9
35.26	1366.01	3122.46	236.914	1881.53		-3118.47	447.656	6122.46	10366
35.28	1555.91	3649.05	222.609	1837.31		-3162.69	390.438	6649.05	10555.9
35.3	1767.81	3854.35	231.412	1755.88		-3244.12	425.648	6854.35	10767.8
35.32	1947.06	4396.99	234.554	1891.69		-3108.31	438.218	7396.99	10947.1
35.34	2203.58	4992.81	245.522	1888.46		-3111.54	482.087	7992.81	11203.6
35.36	2461.91	5261.41	240.802	1761.17		-3238.83	463.208	8261.41	11461.9
35.38	2700.62	6002.19	236.596	1730.74		-3269.26	446.384	9002.19	11700.6
35.4	2962.34	6431.26	240.354	1693.14		-3306.86	461.418	9431.26	11962.3
35.42	3138.85	6832.58	247.808	1891.2		-3108.8	491.234	9832.58	12138.9
35.44	3224.08	7019.8	235.516	1832.96		-3167.04	442.064	10019.8	12224.1
35.46	3375.36	7437.01	235.563	1846.75		-3153.25	442.254	10437	12375.4
35.48	3367.14	7560.55	241.698	1806.07		-3193.93	466.79	10560.5	12367.1
35.5	3330.43	7245.9	229.817	1811.77		-3188.23	419.267	10245.9	12330.4
35.52	3212.17	7430.79	258	1784.13		-3215.87	531.998	10430.8	12212.2
35.54	3016.89	6984.77	229.035	1820.16		-3179.84	416.141	9984.77	12016.9
35.56	2936.46	6508.5	233.135	1833.96		-3166.04	432.538	9508.5	11936.5
35.58	2696.04	6158.63	230.679	1847.38		-3152.62	422.717	9158.63	11696
35.6	2377.21	5647.73	237.265	1878.91		-3121.09	449.061	8647.73	11377.2
35.62	2179.67	5124.42	224.445	1888.57		-3111.43	397.778	8124.42	11179.7
35.64	1912.81	4639.12	227.567	1868.78		-3131.22	410.27	7639.12	10912.8
35.66	1742.4	4198.99	247.181	1808.16		-3191.84	488.723	7198.99	10742.4
35.68	1545.32	3628.46	238.88	1934.7		-3065.3	455.521	6628.46	10545.3
35.7	1402.89	3289.83	218.663	1820.82		-3179.18	374.651	6289.83	10402.9
35.72	1253.3	3054.92	239.696	1872.84		-3127.16	458.782	6054.92	10253.3
35.74	1169.42	2694.88	218.565	1696.04		-3303.96	374.258	5694.88	10169.4
35.76	1095.64	2517.62	236.517	1870.23		-3129.77	446.067	5517.62	10095.6
35.78	987.165	2496.23	215.649	1857.5		-3142.5	362.596	5496.23	9987.17
35.8	920.737	2343.74	232.669	1785.91		-3214.09	430.677	5343.74	9920.74
35.82	936.653	2155.05	260.152	1867.75		-3132.25	540.609	5155.05	9936.65
35.84	864.902	2067.89	234.009	1833.68		-3166.32	436.034	5067.89	9864.9
35.86	850.531	1959.39	224.696	1873.2		-3126.8	398.783	4959.39	9850.53
35.88	804.813	1969.01	223.679	1880.16		-3119.84	394.714	4969.01	9804.81
35.9	801.316	1869.68	235.118	1830.14		-3169.86	440.472	4869.68	9801.32
35.92	744.555	1826.11	209.09	1861.85		-3138.15	336.358	4826.11	9744.55
35.94	770.466	1844.61	213.129	1709.5		-3290.5	352.514	4844.61	9770.47
35.96	783.95	1832.79	225.978	1871.63		-3128.37	403.913	4832.79	9783.95
35.98	739.724	1872.8	233.935	1858.9		-3141.1	435.741	4872.8	9739.72
36	742.054	1775.34	248.43	1884.18		-3115.82	493.719	4775.34	9742.05
36.02	751.365	1868.16	231.638	1870.99		-3129.01	426.553	4868.16	9751.37
36.04	738.532	1692.78	245.17	1933.94		-3066.06	480.681	4692.78	9738.53
36.06	706.756	1824.29	241.419	1895.51		-3104.49	465.678	4824.29	9706.76
36.08	719.129	1699.41	239.852	1761.47		-3238.53	459.41	4699.41	9719.13
36.1	697.207	1757	229.179	1910.52		-3089.48	416.716	4757	9697.21
36.12	745.331	1806.7	228.64	1803.09		-3196.91	414.558	4806.7	9745.33
36.14	705.682	1806.91	222.862	1947.16		-3052.84	391.448	4806.91	9705.68
36.16	684.228	1793.96	243.873	1816.13		-3183.87	475.494	4793.96	9684.23
36.18	712.974	1656.34	228.707	1846.21		-3153.79	414.827	4656.34	9712.97
36.2	686.352	1709.38	214.704	1779.61		-3220.39	358.817	4709.38	9686.35
36.22	699.704	1663.01	227.72	1822.81		-3177.19	410.88	4663.01	9699.7
36.24	697.774	1672.27	219.732	1873.7		-3126.3	378.926	4672.27	9697.77
36.26	703.704	1768.17	234.586	1863.86		-3136.14	438.345	4768.17	9703.7
36.28	706.52	1685.96	233.248	1949.41		-3050.59	432.992	4685.96	9706.52
36.3	665.75	1699.71	257.559	1897.57		-3102.43	530.238	4699.71	9665.75
36.32	694.883	1643.22	245.753	1901.1		-3098.9	483.011	4643.22	9694.88
36.34	719.383	1676.71	227.194	1778.66		-3221.34	408.776	4676.71	9719.38
36.36	688.533	1642.5	236.975	1802.37		-3197.63	447.9	4642.5	9688.53
36.38	697.573	1659.41	230.252	1733.75		-3266.25	421.01	4659.41	9697.57
36.4	704.239	1603.68	218.43	1843.71		-3156.29	373.721	4603.68	9704.24
36.42	658.2	1683.32	236.949	1810.43		-3189.57	447.796	4683.32	9658.2
36.44	689.658	1667.18	224.223	1834.45		-3165.55	396.891	4667.18	9689.66
36.46	687.071	1638.51	246.335	1863.72		-3136.28	485.341	4638.51	9687.07
36.48	658.525	1604.77	241.299	1808.19		-3191.81	465.196	4604.77	9658.52
36.5	684.682	1605.79	226.742	1781.72		-3218.28	406.966	4605.79	9684.68
36.52	690.519	1628.55	232.891	1859.16		-3140.84	431.564	4628.55	9690.52
36.54	674.885	1635.59	213.566	1806.91		-3193.09	354.265	4635.59	9674.88
36.56	688.851	1552.58	218.798	1837.19		-3162.81	375.191	4552.58	9688.85
36.58	669.804	1582.98	236.096	1661		-3339	444.386	4582.98	9669.8
36.6	687.73	1550.03	230.173	1806.05		-3193.95	420.692	4550.03	9687.73
36.62	694.01	1654.2	226.493	1826.51		-3173.49	405.971	4654.2	9694.01
36.64	674.414	1781.62	225.221	1885.58		-3114.42	400.883	4781.62	9674.41
36.66	693.095	1649.45	230.339	1753.34		-3246.66	421.358	4649.45	9693.1
36.68	691.678	1560.48	234.719	1785.84		-3214.16	438.875	4560.48	9691.68
36.7	647.576	1592.42	237.238	1752.43		-3247.57	448.953	4592.42	9647.58
36.72	666.693	1583.94	223.471	1788.84		-3211.16	393.884	4583.94	9666.69
36.74	697.669	1647.83	230.998	1834.84		-3165.16	423.992	4647.83	9697.67
36.76	697.656	1648.93	225.757	1748.89		-3251.11	403.029	4648.93	9697.66
36.78	710.868	1662.94	225.074	1937.07		-3062.93	400.296	4662.94	9710.87
36.8	670.045	1526.3	250.614	1729.89		-3270.11	502.456	4526.3	9670.04
36.82	685.237	1570.77	233.701	1811.73		-3188.27	434.803	4570.77	9685.24
36.84	722.921	1651.31	216.157	1849.56		-3150.44	364.63	4651.31	9722.92
36.86	717.735	1698.48	223.137	1876.63		-3123.37	392.549	4698.48	9717.74
36.88	718.842	1734.79	223.724	1780.68		-3219.32	394.894	4734.79	9718.84
36.9	731.209	1659.79	222.781	1873.03		-3126.97	391.122	4659.79	9731.21
36.92	731.528	1576.29	213.649	1734.67		-3265.33	354.598	4576.29	9731.53
36.94	737.012	1711.35	238.792	1793.99		-3206.01	455.17	4711.35	9737.01
36.96	762.729	1699.9	210.956	1745.32		-3254.68	343.824	4699.9	9762.73
36.98	763.027	1966.22	211.426	1721.4		-3278.6	345.704	4966.22	9763.03
37	782.681	1811.13	234.882	1734.64		-3265.36	439.526	4811.13	9782.68
37.02	799.446	1730.45	217.366	1737.31		-3262.69	369.466	4730.45	9799.45
37.04	827.87	1906.41	221.905	1814.02		-3185.98	387.619	4906.41	9827.87
37.06	835.957	1888.16	239.398	1841.77		-3158.23	457.592	4888.16	9835.96
37.08	845.901	1929.21	236.895	1871.47		-3128.53	447.578	4929.21	9845.9
37.1	841.212	1789.22	218.992	1813.51		-3186.49	375.967	4789.22	9841.21
37.12	836.944	1940.77	227.885	1786.26		-3213.74	411.542	4940.77	9836.94
37.14	826.053	1933.29	222.896	1708.59		-3291.41	391.584	4933.29	9826.05
37.16	812.668	1857.18	209.888	1896.4		-3103.6	339.551	4857.18	9812.67
37.18	846.643	1874.49	257.329	1729.56		-3270.44	529.318	4874.49	9846.64
37.2	792.832	1845.07	222.314	1876.86		-3123.14	389.255	4845.07	9792.83
37.22	809.871	1777.25	232.185	1794.82		-3205.18	428.74	4777.25	9809.87
37.24	790.953	1856.47	230.93	1845.99		-3154.01	423.721	4856.47	9790.95
37.26	760.87	1784.41	219.203	1800.03		-3199.97	376.811	4784.41	9760.87
37.28	732.991	1765.15	217.223	1737.63		-3262.37	368.894	4765.15	9732.99
37.3	732.431	1753.19	213.499	1723.38		-3276.62	353.996	4753.19	9732.43
37.32	697.048	1683.08	219.103	1764.13		-3235.87	376.41	4683.08	9697.05
37.34	711.576	1678.65	217.62	1734.55		-3265.45	370.479	4678.65	9711.58
37.36	732.212	1585.91	227.994	1831.5		-3168.5	411.978	4585.91	9732.21
37.38	699.037	1684.23	223.624	1771.16		-3228.84	394.497	4684.23	9699.04
37.4	699.766	1671.91	235.994	1782.88		-3217.12	443.975	4671.91	9699.77
37.42	714.665	1555.14	237.46	1831.4		-3168.6	449.838	4555.14	9714.67
37.44	704.997	1584.53	220.086	1796.82		-3203.18	380.346	4584.53	9705
37.46	669.928	1547.01	227.423	1852.09		-3147.91	409.693	4547.01	9669.93
37.48	704.149	1593.22	229.3	1849.79		-3150.21	417.199	4593.22	9704.15
37.5	704.568	1624.54	218.612	1746.27		-3253.73	374.447	4624.54	9704.57
37.52	694.344	1538.67	199.14	1814.22		-3185.78	296.56	4538.67	9694.34
37.54	685.027	1514.05	198.444	1844.88		-3155.12	293.776	4514.05	9685.03
37.56	697.483	1548.22	247.687	1837.31		-3162.69	490.75	4548.22	9697.48
37.58	674.248	1576	223.444	1820.53		-3179.47	393.775	4576	9674.25
37.6	685.404	1689.29	232.639	1736.66		-3263.34	430.556	4689.29	9685.4
37.62	721.718	1500.33	221.287	1818.26		-3181.74	385.147	4500.33	9721.72
37.64	707.713	1575.51	206.939	1757.99		-3242.01	327.756	4575.51	9707.71
37.66	707.653	1545.71	225.864	1895.45		-3104.55	403.458	4545.71	9707.65
37.68	724.255	1462.45	223.002	1745.43		-3254.57	392.01	4462.45	9724.26
37.7	677.195	1625.4	224.289	1919.53		-3080.47	397.155	4625.4	9677.2
37.72	709.601	1633.12	215.338	1801.43		-3198.57	361.35	4633.12	9709.6
37.74	660.509	1649.67	221.186	1866.18		-3133.82	384.743	4649.67	9660.51
37.76	674.03	1623.07	236.167	1751.99		-3248.01	444.67	4623.07	9674.03
37.78	714.15	1569.5	214.957	1765.73		-3234.27	359.827	4569.5	9714.15
37.8	690.831	1503.31	234.35	1908.07		-3091.93	437.4	4503.31	9690.83
37.82	708.473	1484.92	234.087	1971.39		-3028.61	436.347	4484.92	9708.47
37.84	696.705	1641.29	225.703	1780.56		-3219.44	402.811	4641.29	9696.7
37.86	699.977	1472.79	229.766	1836.71		-3163.29	419.062	4472.79	9699.98
37.88	712.856	1562.44	240.063	1858.68		-3141.32	460.251	4562.44	9712.86
37.9	692.149	1506.37	225.945	1870.2		-3129.8	403.778	4506.37	9692.15
37.92	697.61	1596.06	224.419	1851.18		-3148.82	397.676	4596.06	9697.61
37.94	719.599	1518.2	237.138	1828.26		-3171.74	448.554	4518.2	9719.6
37.96	679.054	1475.81	224.056	1865.79		-3134.21	396.226	4475.81	9679.05
37.98	688.266	1592.13	211.022	1906.91		-3093.09	344.089	4592.13	9688.27
38	701.754	1512.53	236.923	1936.76		-3063.24	447.69	4512.53	9701.75
38.02	676.869	1509.64	231.534	1764.28		-3235.72	426.134	4509.64	9676.87
38.04	678.818	1545.51	225.987	1941.01		-3058.99	403.946	4545.51	9678.82
38.06	687.485	1684.29	225.409	1830.38		-3169.62	401.638	4684.29	9687.49
38.08	687.442	1562.2	231.778	1814.02		-3185.98	427.112	4562.2	9687.44
38.1	694.089	1606.55	227.999	1844.83		-3155.17	411.996	4606.55	9694.09
38.12	697.882	1580.47	241.419	1865.04		-3134.96	465.678	4580.47	9697.88
38.14	692.761	1527.97	213.56	1830.89		-3169.11	354.24	4527.97	9692.76
38.16	684.322	1531.77	217.956	1826.28		-3173.72	371.823	4531.77	9684.32
38.18	666.54	1527.72	227.609	1974.34		-3025.66	410.436	4527.72	9666.54
38.2	682.375	1459.8	233.171	1747.57		-3252.43	432.682	4459.8	9682.37
38.22	688.454	1545.96	216.68	1844.2		-3155.8	366.72	4545.96	9688.45
38.24	723.005	1526.33	228.162	1753.39		-3246.61	412.648	4526.33	9723.01
38.26	729.913	1585.55	239.564	1830.44		-3169.56	458.257	4585.55	9729.91
38.28	702.915	1539.76	232.317	1870.27		-3129.73	429.268	4539.76	9702.92
38.3	676.939	1571.79	248.78	1822.4		-3177.6	495.122	4571.79	9676.94
38.32	713.491	1504.78	232.502	1736.42		-3263.58	430.008	4504.78	9713.49
38.34	729.138	1552.35	229.966	1939.21		-3060.78	419.865	4552.35	9729.14
38.36	698.053	1603.52	243.555	1796.39		-3203.61	474.221	4603.52	9698.05
38.38	715.961	1548.97	242.628	1741.75		-3258.25	470.51	4548.97	9715.96
38.4	723.841	1587.35	234.199	1718.83		-3281.17	436.797	4587.35	9723.84
38.42	699.636	1535.03	227.392	1804.31		-3195.69	409.57	4535.03	9699.64
38.44	702.995	1572.85	227.062	1746.52		-3253.48	408.25	4572.85	9702.99
38.46	689.768	1649.86	231.924	1837.69		-3162.31	427.696	4649.86	9689.77
38.48	721.214	1623.74	237.106	1767.47		-3232.53	448.425	4623.74	9721.21
38.5	673.469	1529.16	239.211	1706.96		-3293.04	456.842	4529.16	9673.47
38.52	694.822	1579.11	225.312	1747.81		-3252.19	401.246	4579.11	9694.82
38.54	711.653	1664.03	219.501	1816.73		-3183.27	378.002	4664.03	9711.65
38.56	695.677	1514.53	236.598	1738.24		-3261.76	446.392	4514.53	9695.68
38.58	716.984	1532.4	210.381	1655.68		-3344.32	341.525	4532.4	9716.98
38.6	706.757	1605.21	227.187	1855.28		-3144.72	408.748	4605.21	9706.76
38.62	733.622	1553.25	246.815	1774.16		-3225.84	487.262	4553.25	9733.62
38.64	727.029	1518.43	214.677	1711.19		-3288.81	358.706	4518.43	9727.03
38.66	725.5	1576.76	237.273	1917.32		-3082.68	449.092	4576.76	9725.5
38.68	719.087	1529.08	226.019	1859.54		-3140.46	404.076	4529.08	9719.09
38.7	729.685	1575.77	210.863	1810.88		-3189.12	343.451	4575.77	9729.68
38.72	727.506	1517.17	218.819	1765.45		-3234.55	375.274	4517.17	9727.51
38.74	730.082	1573.16	239.46	1726.11		-3273.89	457.84	4573.16	9730.08
38.76	717.538	1579.6	223.716	1824.09		-3175.91	394.863	4579.6	9717.54
38.78	740.986	1561.09	241.105	1863.51		-3136.49	464.42	4561.09	9740.99
38.8	714.606	1595.92	225.332	1788.82		-3211.18	401.327	4595.92	9714.61
38.82	722.174	1546.47	230.133	1814.46		-3185.54	420.53	4546.47	9722.17
38.84	705.543	1584.87	233.608	1737.37		-3262.63	434.433	4584.87	9705.54
38.86	726.146	1529.32	235.68	1733.68		-3266.32	442.722	4529.32	9726.15
38.88	702.313	1633.78	219.161	1776.72		-3223.28	376.643	4633.78	9702.31
38.9	721.735	1521.93	225.188	1871.73		-3128.27	400.75	4521.93	9721.73
38.92	723.178	1560.31	248.553	1900.6		-3099.4	494.212	4560.31	9723.18
38.94	740.612	1629.84	238.028	1834.98		-3165.02	452.112	4629.84	9740.61
38.96	729.482	1576.43	221.07	1797.71		-3202.29	384.279	4576.43	9729.48
38.98	733.347	1513.92	226.296	1822.82		-3177.18	405.185	4513.92	9733.35
39	717.318	1553	225.884	1758.16		-3241.84	403.537	4553	9717.32
39.02	715.522	1513.54	237.871	1829		-3171	451.486	4513.54	9715.52
39.04	714.084	1576.56	247.148	1806.28		-3193.72	488.592	4576.56	9714.08
39.06	696.322	1547.1	240.443	1805.82		-3194.18	461.772	4547.1	9696.32
39.08	756.165	1639.6	213.341	1800.4		-3199.6	353.364	4639.6	9756.17
39.1	726.666	1499.05	247.206	1854.64		-3145.36	488.824	4499.05	9726.67
39.12	731.095	1590.05	235.521	1789.3		-3210.7	442.086	4590.05	9731.1
39.14	743.128	1576.33	229.003	1744.74		-3255.26	416.014	4576.33	9743.13
39.16	716.027	1570.04	233.926	1725.76		-3274.24	435.702	4570.04	9716.03
39.18	712.043	1594.14	235.39	1749.54		-3250.46	441.56	4594.14	9712.04
39.2	716.28	1562.53	220.532	1842.35		-3157.65	382.129	4562.53	9716.28
39.22	719.854	1560.21	232.448	1748.38		-3251.62	429.792	4560.21	9719.85
39.24	742.681	1568.63	235.606	1838.78		-3161.22	442.423	4568.63	9742.68
39.26	719.07	1643.06	232.262	1882.02		-3117.98	429.048	4643.06	9719.07
39.28	729.51	1621.57	233.661	1780.88		-3219.12	434.643	4621.57	9729.51
39.3	728.179	1651.81	238.153	1817.78		-3182.22	452.613	4651.81	9728.18
39.32	749.298	1540.55	256.655	1813.68		-3186.32	526.618	4540.55	9749.3
39.34	703.053	1492.75	229.722	1852.83		-3147.17	418.889	4492.75	9703.05
39.36	761.888	1575.89	213.382	1780.09		-3219.91	353.527	4575.89	9761.89
39.38	750.739	1577.24	222.17	1793.67		-3206.33	388.68	4577.24	9750.74
39.4	738.757	1571.63	237.448	1899.7		-3100.3	449.793	4571.63	9738.76
39.42	724.155	1480.61	234.097	1874.09		-3125.91	436.388	4480.61	9724.15
39.44	730.482	1508.03	227.82	1793.7		-3206.3	411.279	4508.03	9730.48
39.46	730.066	1542.67	238.759	1816.12		-3183.88	455.036	4542.67	9730.07
39.48	750.841	1520.14	226.986	1797.6		-3202.4	407.944	4520.14	9750.84
39.5	731.638	1554.24	234.493	1772.35		-3227.65	437.973	4554.24	9731.64
39.52	763.244	1533.14	227.853	1789.69		-3210.31	411.411	4533.14	9763.24
39.54	750.834	1685.51	229.337	1859.4		-3140.6	417.348	4685.51	9750.83
39.56	753.943	1538.7	228.328	1762.13		-3237.87	413.312	4538.7	9753.94
39.58	717.446	1516.03	231.226	1777.52		-3222.48	424.902	4516.03	9717.45
39.6	719.15	1521.04	247.178	1839.7		-3160.3	488.713	4521.04	9719.15
39.62	735.41	1543.85	249.001	1769.07		-3230.93	496.004	4543.85	9735.41
39.64	768.931	1523.34	235.88	1862.18		-3137.82	443.52	4523.34	9768.93
39.66	722.769	1634.83	237.24	1794.23		-3205.77	448.961	4634.83	9722.77
39.68	725.314	1639.53	234.028	1730.67		-3269.33	436.112	4639.53	9725.31
39.7	742.052	1512.14	231.473	1809.03		-3190.97	425.891	4512.14	9742.05
39.72	725.332	1524.26	248.877	1768.06		-3231.94	495.51	4524.26	9725.33
39.74	782.62	1610.62	231.13	1824.5		-3175.5	424.518	4610.62	9782.62
39.76	722.106	1509.82	248.146	1875.12		-3124.88	492.582	4509.82	9722.11
39.78	725.527	1587.12	248.349	1750.95		-3249.05	493.396	4587.12	9725.53
39.8	748.624	1554.39	227.86	1783.21		-3216.79	411.442	4554.39	9748.62
39.82	771.549	1618.99	229.058	1848.49		-3151.51	416.234	4618.99	9771.55
39.84	736.902	1502.28	240.706	1818.49		-3181.51	462.826	4502.28	9736.9
39.86	747.601	1521.89	233.903	1825.55		-3174.45	435.613	4521.89	9747.6
39.88	745.915	1493.16	234.745	1753.07		-3246.93	438.981	4493.16	9745.92
39.9	727.415	1560.1	247.829	1794.45		-3205.55	491.316	4560.1	9727.41
39.92	747.356	1584.37	244.534	1766.35		-3233.65	478.135	4584.37	9747.36
39.94	759.407	1580.72	219.957	1748.95		-3251.05	379.827	4580.72	9759.41
39.96	776.902	1544.62	240.226	1758.07		-3241.93	460.905	4544.62	9776.9
39.98	724.661	1578.63	234.881	1775.73		-3224.27	439.525	4578.63	9724.66
40	793.501	1518.39	260.108	1830.1		-3169.9	540.434	4518.39	9793.5
40.02	769.697	1481.14	237.842	1740.5		-3259.5	451.367	4481.14	9769.7
40.04	766.552	1509.56	240.726	1772.44		-3227.56	462.905	4509.56	9766.55
40.06	774.343	1578.86	235.95	1770.44		-3229.56	443.8	4578.86	9774.34
40.08	737.208	1569.76	229.848	1719.1		-3280.9	419.392	4569.76	9737.21
40.1	801.334	1526.49	219.712	1826.16		-3173.84	378.849	4526.49	9801.33
40.12	746.862	1563.81	236.164	1858.3		-3141.7	444.656	4563.81	9746.86
40.14	750.069	1571.51	254.501	1841.77		-3158.23	518.006	4571.51	9750.07
40.16	748.908	1599.87	239.735	1820.62		-3179.38	458.939	4599.87	9748.91
40.18	765.171	1475.21	232.597	1789.17		-3210.83	430.386	4475.21	9765.17
40.2	764.932	1565.84	241.936	1919.81		-3080.19	467.744	4565.84	9764.93
40.22	751.298	1538.51	240.637	1784.91		-3215.09	462.55	4538.51	9751.3
40.24	755.13	1657.64	236.863	1912.27		-3087.73	447.453	4657.64	9755.13
40.26	779.858	1514.54	235.191	1817.18		-3182.82	440.764	4514.54	9779.86
40.28	751.214	1611.61	244.835	1868.5		-3131.5	479.34	4611.61	9751.21
40.3	783.468	1598.42	230.478	1730.79		-3269.21	421.911	4598.42	9783.47
40.32	751.238	1601.84	231.394	1838.02		-3161.98	425.576	4601.84	9751.24
40.34	739.534	1486.13	238.458	1942.53		-3057.47	453.831	4486.13	9739.53
40.36	746.684	1626	242.645	1843.53		-3156.47	470.581	4626	9746.68
40.38	761.855	1644	224.153	1785.58		-3214.42	396.612	4644	9761.86
40.4	761.126	1596.9	248.416	1881.21		-3118.79	493.664	4596.9	9761.13
40.42	764.161	1557.48	243.983	1811.7		-3188.3	475.931	4557.48	9764.16
40.44	790.22	1605.68	240.205	1754.37		-3245.63	460.821	4605.68	9790.22
40.46	762.498	1591.05	227.636	1842.4		-3157.6	410.544	4591.05	9762.5
40.48	784.095	1564.62	227.893	1764.58		-3235.42	411.571	4564.61	9784.1
40.5	765.94	1567.59	230.523	1881.31		-3118.69	422.092	4567.59	9765.94
40.52	782.052	1490.06	244.141	1822.26		-3177.74	476.562	4490.06	9782.05
40.54	797.205	1537.07	236.134	1887.87		-3112.13	444.536	4537.07	9797.2
40.56	760.425	1623.95	240.736	1858.44		-3141.56	462.945	4623.95	9760.42
40.58	782.312	1586.3	235.208	1925.9		-3074.1	440.83	4586.3	9782.31
40.6	778.107	1526.72	244.768	1917.12		-3082.88	479.074	4526.72	9778.11
40.62	781.364	1545.61	233.285	1730		-3270	433.142	4545.61	9781.36
40.64	780.311	1517.09	249.441	1805.81		-3194.19	497.764	4517.09	9780.31
40.66	784.286	1558.95	254.866	1817.38		-3182.62	519.465	4558.95	9784.29
40.68	755.586	1587.19	236.87	1909.93		-3090.07	447.481	4587.19	9755.59
40.7	800.135	1573.39	246.592	1820.31		-3179.69	486.37	4573.39	9800.14
40.72	761.878	1601.68	245.661	1879.71		-3120.29	482.644	4601.68	9761.88
40.74	796.794	1521.48	224.572	1837.64		-3162.36	398.289	4521.48	9796.79
40.76	811.969	1662.06	260.89	1840.83		-3159.17	543.562	4662.06	9811.97
40.78	790.088	1578.63	258.34	1909.94		-3090.06	533.359	4578.63	9790.09
40.8	795.424	1572.74	236.269	1905.24		-3094.76	445.078	4572.74	9795.42
40.82	813.394	1450.3	251.532	1946.45		-3053.55	506.128	4450.3	9813.39
40.84	766.006	1531.28	244.262	1921.85		-3078.15	477.047	4531.28	9766.01
40.86	787.015	1575.97	245.769	1915.84		-3084.16	483.078	4575.97	9787.01
40.88	803.366	1614.99	239.543	1933.83		-3066.17	458.172	4614.99	9803.37
40.9	789.67	1607.09	235.14	1894.95		-3105.05	440.559	4607.09	9789.67
40.92	800.69	1586.14	241.701	1791.65		-3208.35	466.803	4586.14	9800.69
40.94	799.014	1583.51	259.818	1821.53		-3178.47	539.27	4583.51	9799.01
40.96	755.851	1626.93	242.421	1904.34		-3095.66	469.683	4626.93	9755.85
40.98	796.498	1651.73	230.211	1803.61		-3196.39	420.845	4651.73	9796.5
41	819.871	1651.41	254.502	1889.48		-3110.52	518.008	4651.41	9819.87
41.02	775.582	1538.69	251.121	1862.97		-3137.03	504.484	4538.69	9775.58
41.04	797.857	1597.25	244.877	1870.38		-3129.62	479.51	4597.25	9797.86
41.06	802.711	1527.07	253.249	1815.67		-3184.33	512.996	4527.07	9802.71
41.08	785.755	1541.9	244.8	1902.66		-3097.34	479.201	4541.9	9785.75
41.1	794.787	1591.47	237.101	1790.41		-3209.59	448.404	4591.47	9794.79
41.12	787.303	1527.38	238.628	1833.8		-3166.2	454.514	4527.38	9787.3
41.14	805.284	1629.17	233.376	1917.29		-3082.71	433.506	4629.17	9805.28
41.16	820.484	1473.84	232.984	1865.12		-3134.88	431.936	4473.84	9820.48
41.18	790.838	1587.07	217.646	1869.53		-3130.47	370.584	4587.07	9790.84
41.2	813.603	1589.39	257.248	1954.27		-3045.73	528.991	4589.39	9813.6
41.22	828.579	1498.95	255.277	1976.07		-3023.93	521.107	4498.95	9828.58
41.24	790.371	1519.02	247.884	1883.46		-3116.54	491.535	4519.02	9790.37
41.26	785.947	1578.59	253.875	1812.78		-3187.22	515.499	4578.59	9785.95
41.28	801.409	1548.81	252.579	1944.87		-3055.13	510.317	4548.81	9801.41
41.3	819.901	1582.91	267.421	1794.99		-3205.01	569.683	4582.91	9819.9
41.32	827.049	1560.29	242.819	1915.67		-3084.33	471.274	4560.29	9827.05
41.34	767.103	1632.3	249.221	1996.83		-3003.17	496.884	4632.3	9767.1
41.36	776.923	1527	245.504	1860.66		-3139.34	482.016	4527	9776.92
41.38	780.845	1521.21	250.173	1820.94		-3179.06	500.691	4521.21	9780.84
41.4	792.338	1517.13	242.361	1887.74		-3112.26	469.445	4517.13	9792.34
41.42	837.441	1468.27	260.914	1913.79		-3086.21	543.655	4468.27	9837.44
41.44	787.68	1449.12	266.911	1897.86		-3102.14	567.646	4449.12	9787.68
41.46	803.749	1529.32	255.899	1840.27		-3159.73	523.596	4529.32	9803.75
41.48	845.058	1582.54	252.298	1818.77		-3181.23	509.191	4582.54	9845.06
41.5	801.487	1503.52	236.112	1937.15		-3062.85	444.45	4503.52	9801.49
41.52	816.407	1619.41	246.639	1935.3		-3064.7	486.556	4619.41	9816.41
41.54	829.745	1556.11	252.297	1922.78		-3077.22	509.188	4556.11	9829.74
41.56	775.064	1541.84	256.269	1936.37		-3063.63	525.074	4541.84	9775.06
41.58	833.597	1531.52	252.938	1952.68		-3047.32	511.754	4531.52	9833.6
41.6	801.717	1466.92	259.322	1854.86		-3145.14	537.289	4466.92	9801.72
41.62	784.709	1585.94	269.74	1766.7		-3233.3	578.96	4585.94	9784.71
41.64	806.351	1538.17	269.57	1928.13		-3071.87	578.28	4538.17	9806.35
41.66	819.301	1605.19	266.087	1887.86		-3112.14	564.348	4605.19	9819.3
41.68	819.711	1599.56	258.326	1866.32		-3133.68	533.304	4599.56	9819.71
41.7	838.109	1588.96	268.43	1849.26		-3150.74	573.72	4588.96	9838.11
41.72	835.391	1548.09	267.015	1941.16		-3058.84	568.059	4548.09	9835.39
41.74	780.322	1599.04	274.824	2027.23		-2972.77	599.296	4599.04	9780.32
41.76	830.917	1575.46	241.267	1973.81		-3026.19	465.066	4575.46	9830.92
41.78	817.205	1589.48	252.271	1981.68		-3018.32	509.086	4589.48	9817.2
41.8	806.533	1626.3	261.516	1914.02		-3085.98	546.065	4626.3	9806.53
41.82	847.894	1527.52	263.609	1988.64		-3011.36	554.436	4527.52	9847.89
41.84	818.375	1679.15	259.981	2004.82		-2995.18	539.925	4679.15	9818.38
41.86	843.715	1601.1	265.351	2057.8		-2942.2	561.402	4601.1	9843.72
41.88	814.733	1570.02	257.51	1932.85		-3067.15	530.041	4570.02	9814.73
41.9	817.94	1574.02	291.123	2126.67		-2873.33	664.493	4574.02	9817.94
41.92	841.061	1553.39	264.343	2092.71		-2907.29	557.372	4553.39	9841.06
41.94	797.991	1605	249.75	1915.38		-3084.62	498.998	4605	9797.99
41.96	851.271	1526.72	256.61	1916.07		-3083.93	526.439	4526.72	9851.27
41.98	823.976	1624.09	275.447	2007.33		-2992.67	601.789	4624.09	9823.98
42	807.657	1590.3	275.918	1916.3		-3083.7	603.672	4590.3	9807.66
42.02	833.49	1553.3	284.868	1968.47		-3031.53	639.47	4553.3	9833.49
42.04	815.547	1653.87	273.798	1944.02		-3055.98	595.19	4653.87	9815.55
42.06	842.4	1679.12	253.919	2083.05		-2916.95	515.676	4679.12	9842.4
42.08	853.715	1696.93	281.766	1969.54		-3030.46	627.065	4696.93	9853.71
42.1	843.602	1642.09	271.106	1991.18		-3008.82	584.426	4642.09	9843.6
42.12	855.802	1629.84	276.675	2105.98		-2894.02	606.699	4629.84	9855.8
42.14	869.543	1576.56	292.117	1993.69		-3006.31	668.469	4576.56	9869.54
42.16	885.874	1714.47	287.777	2147.4		-2852.6	651.109	4714.47	9885.87
42.18	804.515	1628.19	277.448	2095.65		-2904.35	609.793	4628.19	9804.52
42.2	844.135	1611.53	289.336	2175.32		-2824.68	657.342	4611.53	9844.14
42.22	850.682	1571.08	286.218	2174.83		-2825.17	644.874	4571.08	9850.68
42.24	844.792	1629.6	302.908	2206.08		-2793.92	711.633	4629.6	9844.79
42.26	809.368	1631.23	315.136	2395.72		-2604.28	760.544	4631.23	9809.37
42.28	854.357	1627.37	282.308	2269.9		-2730.1	629.234	4627.37	9854.36
42.3	853.798	1558.38	299.508	2396.47		-2603.53	698.033	4558.38	9853.8
42.32	817.358	1558.06	302.662	2458.96		-2541.04	710.65	4558.06	9817.36
42.34	829.851	1627.53	318.217	2460.86		-2539.14	772.868	4627.53	9829.85
42.36	861.75	1651.3	320.565	2500.82		-2499.18	782.261	4651.3	9861.75
42.38	869.078	1547.56	308.054	2668.61		-2331.39	732.214	4547.56	9869.08
42.4	824.707	1564.94	328.938	2794.84		-2205.16	815.752	4564.94	9824.71
42.42	845.241	1554.43	321.086	3014.86		-1985.14	784.345	4554.43	9845.24
42.44	871.976	1683.81	334.24	3209.62		-1790.38	836.962	4683.81	9871.98
42.46	837.023	1549.92	356.545	3351.68		-1648.32	926.178	4549.92	9837.02
42.48	893.412	1644.67	366.661	3628.7		-1371.3	966.646	4644.67	9893.41
42.5	879.423	1618.55	363.442	3858.1		-1141.9	953.767	4618.55	9879.42
42.52	864.025	1518.52	373.429	4114.93		-885.065	993.717	4518.52	9864.02
42.54	869.904	1619.18	376.685	4303.22		-696.775	1006.74	4619.18	9869.9
42.56	857.825	1603.74	382.618	4546.91		-453.092	1030.47	4603.74	9857.83
42.58	857.66	1527.74	375.669	4877.02		-122.982	1002.67	4527.74	9857.66
42.6	875.908	1598.64	362.466	5381.61		381.613	949.863	4598.64	9875.91
42.62	865.05	1609.53	396.792	5543.17		543.174	1087.17	4609.53	9865.05
42.64	909.382	1617.49	393.132	5757.31		757.313	1072.53	4617.49	9909.38
42.66	870.335	1596.7	396.352	5706.76		706.76	1085.41	4596.7	9870.34
42.68	883.672	1635.11	424.867	5914.66		914.657	1199.47	4635.11	9883.67
42.7	900.934	1636.75	387.746	5939.95		939.949	1050.98	4636.75	9900.93
42.72	885.378	1670.64	386.431	5840.16		840.163	1045.73	4670.64	9885.38
42.74	923.673	1613.12	384.156	5845.24		845.245	1036.62	4613.12	9923.67
42.76	877.899	1529.46	368.568	5741.56		741.563	974.273	4529.46	9877.9
42.78	926.136	1736.66	394.179	5512.23		512.232	1076.72	4736.66	9926.14
42.8	956.106	1690.07	377.274	5289.09		289.089	1009.1	4690.07	9956.11
42.82	961.914	1697	360.2	5032.35		32.3453	940.8	4697	9961.91
42.84	997.39	1827.83	354.493	4526.27		-473.728	917.972	4827.83	9997.39
42.86	1054.07	1685.8	383.453	4231.53		-768.466	1033.81	4685.8	10054.1
42.88	1065.49	1832.45	344.537	4095.8		-904.201	878.148	4832.45	10065.5
42.9	1158.41	1906.48	315.043	3742.16		-1257.84	760.172	4906.48	10158.4
42.92	1141.92	1969.23	345.437	3503.99		-1496.01	881.747	4969.23	10141.9
42.94	1252.9	2002.02	324.862	3387.79		-1612.21	799.447	5002.02	10252.9
42.96	1341.49	2163.81	316.125	3058.88		-1941.12	764.5	5163.81	10341.5
42.98	1448.63	2320.39	326.028	2799.7		-2200.3	804.111	5320.39	10448.6
43	1482.99	2328.67	308.434	2749.7		-2250.3	733.737	5328.67	10483
43.02	1542.7	2495.87	298.492	2700.09		-2299.91	693.968	5495.87	10542.7
43.04	1641.48	2607.64	297.776	2512.24		-2487.76	691.105	5607.64	10641.5
43.06	1690.11	2602.76	286.282	2480.88		-2519.12	645.128	5602.76	10690.1
43.08	1669	2894.87	295.643	2393.14		-2606.86	682.574	5894.87	10669
43.1	1718.16	2697.82	313.383	2374.26		-2625.74	753.531	5697.82	10718.2
43.12	1713.55	2938.39	303.289	2376.23		-2623.77	713.158	5938.39	10713.5
43.14	1682.67	2883.7	298.364	2118.37		-2881.63	693.456	5883.7	10682.7
43.16	1667.41	2778	273.92	2131.42		-2868.58	595.68	5778	10667.4
43.18	1585.63	2762.89	271.021	2191.7		-2808.3	584.083	5762.89	10585.6
43.2	1551.55	2697.78	285.364	2176.55		-2823.45	641.456	5697.78	10551.5
43.22	1458.31	2565.73	281.026	2200.01		-2799.99	624.105	5565.73	10458.3
43.24	1397.18	2554.9	296.614	2080.9		-2919.1	686.454	5554.9	10397.2
43.26	1398.93	2351.28	286.942	1990.72		-3009.28	647.767	5351.28	10398.9
43.28	1295.53	2382.16	278.455	1937.01		-3062.99	613.821	5382.16	10295.5
43.3	1259.86	2202.51	288.336	2118.2		-2881.8	653.344	5202.51	10259.9
43.32	1150.76	2048.58	267.483	2084.86		-2915.14	569.933	5048.58	10150.8
43.34	1156.64	2111.81	281.558	2058.4		-2941.6	626.232	5111.81	10156.6
43.36	1091.14	2028.21	266.949	1957.1		-3042.9	567.797	5028.21	10091.1
43.38	1046.89	1897.21	280.339	1969.18		-3030.82	621.356	4897.21	10046.9
43.4	1014.29	1859.79	272.436	2079.03		-2920.97	589.744	4859.79	10014.3
43.42	1024.16	1827.79	270.728	1984.44		-3015.56	582.911	4827.79	10024.2
43.44	1012.68	1734.42	273.173	2104.33		-2895.67	592.69	4734.42	10012.7
43.46	977.886	1701.63	270.497	2085.79		-2914.21	581.988	4701.63	9977.89
43.48	957.008	1598.13	286.887	1954.42		-3045.58	647.549	4598.13	9957.01
43.5	983.278	1612.81	274.797	1875.83		-3124.17	599.188	4612.81	9983.28
43.52	950.369	1609.82	244.428	2028.54		-2971.46	477.714	4609.82	9950.37
43.54	952.252	1682.94	266.226	2015.59		-2984.41	564.903	4682.94	9952.25
43.56	936.076	1657.96	292.6	2003.03		-2996.97	670.399	4657.96	9936.08
43.58	926.383	1604.7	264.019	1908.51		-3091.49	556.077	4604.7	9926.38
43.6	914.483	1633.57	264.218	1910.16		-3089.84	556.872	4633.57	9914.48
43.62	886.669	1653.12	280.574	1963.55		-3036.45	622.294	4653.12	9886.67
43.64	911	1617.92	280.814	1954.4		-3045.6	623.254	4617.92	9911
43.66	913.108	1674.53	268.695	2030.21		-2969.79	574.78	4674.53	9913.11
43.68	898.909	1655.26	270.917	1876.73		-3123.27	583.668	4655.26	9898.91
43.7	903.748	1638.44	266.961	1948.79		-3051.21	567.845	4638.44	9903.75
43.72	899.729	1609.67	265.015	1951.71		-3048.29	560.059	4609.67	9899.73
43.74	895.855	1629.96	269.716	2010.36		-2989.64	578.862	4629.96	9895.85
43.76	896.707	1691.14	267.325	1940.85		-3059.15	569.298	4691.14	9896.71
43.78	865.713	1728.88	287.721	1959.53		-3040.47	650.882	4728.88	9865.71
43.8	865.404	1626.14	295.247	1979.29		-3020.71	680.988	4626.14	9865.4
43.82	900.24	1669.61	288.686	2064.76		-2935.24	654.744	4669.61	9900.24
43.84	909.451	1532.49	262.138	1884.32		-3115.68	548.552	4532.49	9909.45
43.86	900.351	1458.39	264.802	1963.16		-3036.84	559.206	4458.39	9900.35
43.88	870.991	1558.48	272.831	1960.46		-3039.54	591.325	4558.48	9870.99
43.9	884.573	1659.54	273.411	1965.69		-3034.31	593.646	4659.54	9884.57
43.92	890.212	1653.76	274.601	1905.29		-3094.71	598.406	4653.76	9890.21
43.94	924.029	1518.57	275.923	1850.43		-3149.57	603.691	4518.57	9924.03
43.96	933.868	1461.69	282.377	1907.34		-3092.66	629.507	4461.69	9933.87
43.98	936.171	1528.26	289.118	1954.28		-3045.72	656.47	4528.26	9936.17
44	896.664	1576.34	271.457	1901.9		-3098.1	585.83	4576.34	9896.66
44.02	916.6	1673	282.461	1922.13		-3077.87	629.842	4673	9916.6
44.04	918.495	1618.03	286.77	1924.09		-3075.91	647.08	4618.03	9918.5
44.06	883.389	1570.49	305.346	2001.33		-2998.67	721.384	4570.49	9883.39
44.08	898.725	1484.93	283.947	1955.56		-3044.44	635.79	4484.93	9898.72
44.1	870.284	1577.55	276.323	2041.41		-2958.59	605.293	4577.55	9870.28
44.12	955.738	1456.98	287.227	1968.23		-3031.77	648.908	4456.98	9955.74
44.14	916.527	1611.45	286.94	1963.5		-3036.5	647.759	4611.45	9916.53
44.16	888.237	1531.16	298.925	1897.06		-3102.94	695.698	4531.16	9888.24
44.18	912.549	1595.61	309.701	1953.87		-3046.13	738.805	4595.61	9912.55
44.2	885.203	1584.97	291.654	2101.27		-2898.73	666.616	4584.97	9885.2
44.22	908.215	1594.53	289.756	2015.12		-2984.88	659.024	4594.53	9908.21
44.24	900.224	1543.22	270.029	2018.96		-2981.04	580.118	4543.22	9900.22
44.26	877.587	1581.56	299.955	1903.59		-3096.41	699.82	4581.56	9877.59
44.28	893.095	1638.12	313.386	2027.32		-2972.68	753.545	4638.12	9893.1
44.3	916.6	1521.05	321.417	1982.42		-3017.58	785.666	4521.05	9916.6
44.32	904.259	1553.81	303.717	2146.37		-2853.63	714.866	4553.81	9904.26
44.34	925.324	1612.77	316.159	2039.41		-2960.59	764.637	4612.77	9925.32
44.36	909.071	1522.05	319.823	2119.29		-2880.71	779.291	4522.05	9909.07
44.38	859.924	1698.97	332.128	2028.62		-2971.38	828.514	4698.97	9859.92
44.4	886.081	1688.29	321.882	2216.42		-2783.58	787.53	4688.29	9886.08
44.42	897.661	1585.3	332.784	2159.7		-2840.3	831.134	4585.3	9897.66
44.44	910.08	1522.25	351.793	2316.88		-2683.12	907.173	4522.25	9910.08
44.46	924.111	1554.62	348.975	2364.53		-2635.47	895.9	4554.62	9924.11
44.48	897.784	1543.2	375.077	2393.8		-2606.2	1000.31	4543.2	9897.78
44.5	902.897	1585.74	394.793	2427.73		-2572.27	1079.17	4585.74	9902.9
44.52	905.673	1630.41	411.271	2517.87		-2482.13	1145.08	4630.41	9905.67
44.54	898.403	1578.69	424.182	2679.51		-2320.49	1196.73	4578.69	9898.4
44.56	909.923	1595.26	396.842	2697.22		-2302.78	1087.37	4595.26	9909.92
44.58	895.097	1566.68	422.656	2858.23		-2141.77	1190.62	4566.68	9895.1
44.6	922.381	1482.12	430.646	2865.92		-2134.08	1222.58	4482.12	9922.38
44.62	939.968	1525.55	458.375	3130.24		-1869.76	1333.5	4525.55	9939.97
44.64	932.533	1624.14	482.265	3195.02		-1804.98	1429.06	4624.14	9932.53
44.66	908.199	1611.13	469.572	3404.64		-1595.36	1378.29	4611.13	9908.2
44.68	900.918	1518.17	479.297	3485.64		-1514.36	1417.19	4518.17	9900.92
44.7	904.501	1565.49	466.924	3554.27		-1445.73	1367.7	4565.49	9904.5
44.72	911.112	1626.17	507.181	3727.77		-1272.23	1528.72	4626.17	9911.11
44.74	882.909	1599.66	499.839	3800.88		-1199.12	1499.36	4599.66	9882.91
44.76	907.133	1536.91	481.18	4004.39		-995.611	1424.72	4536.91	9907.13
44.78	935.84	1631.4	466.878	3936.64		-1063.36	1367.51	4631.4	9935.84
44.8	964.188	1650.44	461.242	4070.11		-929.89	1344.97	4650.44	9964.19
44.82	898.433	1576.66	471.627	3964.49		-1035.51	1386.51	4576.66	9898.43
44.84	913.659	1583.06	449.719	3836.47		-1163.53	1298.88	4583.06	9913.66
44.86	878.516	1615.19	463.895	3875.21		-1124.79	1355.58	4615.19	9878.52
44.88	942.17	1531.93	430.081	3769.82		-1230.18	1220.32	4531.93	9942.17
44.9	905.421	1578.57	409.938	3571.07		-1428.93	1139.75	4578.57	9905.42
44.92	927.961	1618.02	409.832	3357.74		-1642.26	1139.33	4618.02	9927.96
44.94	904.023	1587.66	372.075	3288.07		-1711.93	988.298	4587.66	9904.02
44.96	920.084	1581.8	380.558	3037.37		-1962.63	1022.23	4581.8	9920.08
44.98	924.983	1588.09	366.885	2974.67		-2025.33	967.542	4588.09	9924.98
45	916.067	1543.75	355.214	2969.37		-2030.63	920.857	4543.75	9916.07
45.02	919.399	1575.02	357.67	2885.22		-2114.78	930.68	4575.02	9919.4
45.04	895.762	1676.49	347.077	2706.11		-2293.89	888.31	4676.49	9895.76
45.06	924.339	1562.31	361.795	2582.78		-2417.22	947.179	4562.31	9924.34
45.08	912.578	1666.71	321.75	2513.43		-2486.57	786.999	4666.71	9912.58
45.1	908.419	1586.99	309.375	2365.05		-2634.95	737.498	4586.99	9908.42
45.12	928.167	1470.29	312.123	2231.37		-2768.63	748.493	4470.29	9928.17
45.14	949.284	1465.77	330.784	2226.76		-2773.24	823.136	4465.77	9949.28
45.16	917.995	1572.13	302.527	2101.93		-2898.07	710.108	4572.13	9918
45.18	958.747	1603.38	318.588	1980.26		-3019.74	774.351	4603.38	9958.75
45.2	952.242	1560.71	315.209	2075.55		-2924.45	760.836	4560.71	9952.24
45.22	936.922	1609.41	296.598	1961.27		-3038.73	686.392	4609.41	9936.92
45.24	949.961	1595.17	298.522	1972.18		-3027.82	694.089	4595.17	9949.96
45.26	911.727	1595.93	304.145	2002.25		-2997.75	716.582	4595.93	9911.73
45.28	955.417	1533.99	293.912	1947.56		-3052.44	675.648	4533.99	9955.42
45.3	913.801	1545.89	280.502	2001.87		-2998.13	622.008	4545.89	9913.8
45.32	967.995	1647.17	267.839	1867.54		-3132.46	571.356	4647.17	9968
45.34	936.876	1532.51	304.872	1980.72		-3019.28	719.489	4532.51	9936.88
45.36	959.106	1505.92	273.222	1951.46		-3048.54	592.889	4505.92	9959.11
45.38	937.97	1661.6	280.413	1908.94		-3091.06	621.654	4661.6	9937.97
45.4	886.758	1600.45	280.88	1904.84		-3095.16	623.52	4600.45	9886.76
45.42	959.042	1575.99	266.55	1899.93		-3100.07	566.201	4575.99	9959.04
45.44	924.193	1654.75	285.031	1930.5		-3069.5	640.122	4654.75	9924.19
45.46	927.515	1527.17	259.279	1923.55		-3076.45	537.118	4527.17	9927.52
45.48	953.34	1461.29	259.442	1869.78		-3130.22	537.768	4461.29	9953.34
45.5	945.585	1542.53	279.318	1883.23		-3116.77	617.272	4542.53	9945.59
45.52	887.101	1567.56	263.758	1866.78		-3133.22	555.031	4567.56	9887.1
45.54	931.038	1610.96	273.421	1796.39		-3203.61	593.683	4610.96	9931.04
45.56	931.142	1513.99	278.727	1912.64		-3087.36	614.907	4513.99	9931.14
45.58	967.091	1623.25	287.826	1855.48		-3144.52	651.304	4623.25	9967.09
45.6	953.675	1559.18	278.899	1790.99		-3209.01	615.596	4559.18	9953.68
45.62	901.313	1596.06	285.472	1775.9		-3224.1	641.888	4596.06	9901.31
45.64	943.65	1529.41	268.945	1909.02		-3090.98	575.781	4529.41	9943.65
45.66	943.186	1540.06	281.33	1814.18		-3185.82	625.319	4540.06	9943.19
45.68	936.057	1462.4	269.683	1798.82		-3201.18	578.733	4462.4	9936.06
45.7	944.351	1649.58	265.548	1794.29		-3205.71	562.194	4649.58	9944.35
45.72	957.104	1576.58	272.973	1842.04		-3157.96	591.892	4576.58	9957.1
45.74	954.507	1478.15	259.686	1875.66		-3124.34	538.744	4478.15	9954.51
45.76	970.526	1551.03	271.242	1903.56		-3096.44	584.969	4551.03	9970.53
45.78	955.728	1547.95	282.71	1774.33		-3225.67	630.839	4547.95	9955.73
45.8	915.21	1629.59	261.051	1883.23		-3116.77	544.202	4629.59	9915.21
45.82	951.844	1557.58	269.334	1904.32		-3095.68	577.338	4557.58	9951.84
45.84	981.215	1636.54	269.515	1862.99		-3137.01	578.06	4636.54	9981.21
45.86	964.871	1516.29	293.316	1892.51		-3107.49	673.263	4516.29	9964.87
45.88	938.294	1625.05	296.964	1920.3		-3079.7	687.857	4625.05	9938.29
45.9	960.243	1514.53	261.33	2013.01		-2986.99	545.321	4514.53	9960.24
45.92	977.304	1615.46	270.181	1832.25		-3167.75	580.724	4615.46	9977.3
45.94	935.271	1578.2	265.277	1997.63		-3002.37	561.106	4578.2	9935.27
45.96	952.968	1600.79	263.884	1982.2		-3017.8	555.535	4600.79	9952.97
45.98	949.774	1595.05	276.292	1922.62		-3077.38	605.168	4595.05	9949.77
46	950.598	1528.83	259.612	2009.76		-2990.24	538.447	4528.83	9950.6
46.02	990.111	1582.89	273.11	1985.8		-3014.2	592.441	4582.89	9990.11
46.04	912.291	1589.25	258.433	2029.54		-2970.46	533.733	4589.25	9912.29
46.06	969.819	1556.27	297.257	1946.71		-3053.29	689.027	4556.27	9969.82
46.08	995.121	1583.29	281.499	1998.17		-3001.83	625.994	4583.29	9995.12
46.1	998.195	1551.78	276.573	1975.46		-3024.54	606.292	4551.78	9998.2
46.12	979.518	1641.56	278.358	2005.69		-2994.31	613.433	4641.56	9979.52
46.14	965.559	1577.52	267.559	1913.55		-3086.45	570.236	4577.52	9965.56
46.16	949.81	1565.31	265.139	1919.27		-3080.73	560.554	4565.31	9949.81
46.18	935.687	1642.33	270.047	1906.79		-3093.21	580.189	4642.33	9935.69
46.2	942.115	1578.49	279.202	1879.66		-3120.34	616.807	4578.49	9942.11
46.22	961.942	1552.35	245.481	1878.01		-3121.99	481.924	4552.35	9961.94
46.24	970.243	1595.54	286.916	1927.71		-3072.29	647.663	4595.54	9970.24
46.26	940.18	1526.29	278.545	1873.04		-3126.96	614.178	4526.29	9940.18
46.28	964.204	1503.94	264.509	1913.05		-3086.95	558.036	4503.94	9964.2
46.3	915.609	1592.55	264.931	1910.02		-3089.98	559.726	4592.55	9915.61
46.32	1031.3	1549.01	282.028	1880.77		-3119.23	628.112	4549.01	10031.3
46.34	983.281	1476.04	264.567	1801.85		-3198.15	558.266	4476.04	9983.28
46.36	963.363	1586.63	272.876	1869.56		-3130.44	591.502	4586.63	9963.36
46.38	959.003	1607.9	265.642	1785.7		-3214.3	562.568	4607.9	9959
46.4	941.844	1535.53	266.822	1828.43		-3171.57	567.29	4535.53	9941.84
46.42	968.315	1496.46	257.015	1798.11		-3201.89	528.061	4496.46	9968.32
46.44	936.859	1557.72	248.757	1774.09		-3225.91	495.026	4557.72	9936.86
46.46	973.599	1541.55	265.22	1820.54		-3179.46	560.878	4541.55	9973.6
46.48	964.739	1565.83	245.603	1909.32		-3090.68	482.413	4565.83	9964.74
46.5	987.688	1629.71	261.65	1776.89		-3223.11	546.601	4629.71	9987.69
46.52	981.432	1541.27	278.594	1805.88		-3194.12	614.376	4541.27	9981.43
46.54	974.535	1550.22	272.72	1839.65		-3160.35	590.879	4550.22	9974.53
46.56	985.992	1560.52	257.368	1793.95		-3206.05	529.471	4560.52	9985.99
46.58	1021.09	1501.42	262.911	1807.1		-3192.9	551.642	4501.42	10021.1
46.6	998.243	1559.49	276.28	1795.46		-3204.54	605.12	4559.49	9998.24
46.62	1001.94	1448.42	260.702	1809.09		-3190.91	542.807	4448.42	10001.9
46.64	947.468	1659.34	262.91	1729.94		-3270.06	551.64	4659.34	9947.47
46.66	943.876	1424.25	277.464	1847.06		-3152.94	609.858	4424.25	9943.88
46.68	963.813	1634.65	247.706	1848.94		-3151.06	490.823	4634.65	9963.81
46.7	969.188	1537.38	249.442	1823.28		-3176.72	497.769	4537.38	9969.19
46.72	984.739	1477.06	258.919	1828.31		-3171.69	535.677	4477.06	9984.74
46.74	970.16	1505.01	245.551	1783.62		-3216.38	482.202	4505.01	9970.16
46.76	1001.22	1555.8	266.569	1770.46		-3229.54	566.275	4555.8	10001.2
46.78	970.894	1565.22	283.362	1719.84		-3280.16	633.45	4565.22	9970.89
46.8	990.45	1566.57	268.13	1849.44		-3150.56	572.519	4566.57	9990.45
46.82	972.325	1540.84	268.668	1835.32		-3164.68	574.67	4540.84	9972.33
46.84	997.642	1557.69	261.767	1771.15		-3228.85	547.066	4557.69	9997.64
46.86	996.165	1569.97	275.639	1769.39		-3230.61	602.555	4569.97	9996.17
46.88	958.534	1651.04	253.517	1733.86		-3266.14	514.07	4651.04	9958.53
46.9	1011.09	1536.83	264.484	1749.23		-3250.77	557.936	4536.83	10011.1
46.92	1007.95	1529.81	276.135	1756.9		-3243.1	604.541	4529.81	10008
46.94	988.905	1630.79	272.465	1718.64		-3281.36	589.86	4630.79	9988.91
46.96	993.572	1638.65	264.002	1693.86		-3306.14	556.006	4638.65	9993.57
46.98	1016.64	1489.99	266.144	1832.35		-3167.65	564.576	4489.99	10016.6
47	1022.12	1558.58	257.809	1824.1		-3175.9	531.234	4558.58	10022.1
47.02	991.367	1595.61	278.782	1736.95		-3263.05	615.127	4595.61	9991.37
47.04	974.431	1627.41	283.514	1715.06		-3284.94	634.058	4627.41	9974.43
47.06	1000.89	1533.67	258.603	1820.37		-3179.63	534.41	4533.67	10000.9
47.08	1005.21	1631.81	274.69	1778.09		-3221.91	598.76	4631.81	10005.2
47.1	984.842	1583.52	274.844	1867.33		-3132.67	599.374	4583.52	9984.84
47.12	1014.85	1600.21	272.916	1752.49		-3247.51	591.664	4600.21	10014.8
47.14	1007.13	1592.28	264.951	1803.98		-3196.02	559.803	4592.28	10007.1
47.16	983.395	1483.97	276.679	1736.42		-3263.58	606.714	4483.97	9983.4
47.18	1003.19	1638.14	268.102	1728.49		-3271.51	572.41	4638.14	10003.2
47.2	1000.84	1568.66	261.506	1807.95		-3192.05	546.024	4568.66	10000.8
47.22	1005.89	1533.66	265.157	1764.55		-3235.45	560.628	4533.66	10005.9
47.24	1006.72	1504.56	289.955	1670.79		-3329.21	659.82	4504.56	10006.7
47.26	1018.04	1526.38	267.597	1779.07		-3220.93	570.39	4526.38	10018
47.28	1039.31	1579.8	257.079	1832.92		-3167.08	528.316	4579.8	10039.3
47.3	1000.87	1547.05	267.737	1799.02		-3200.98	570.947	4547.05	10000.9
47.32	1074.69	1594.82	263.933	1724.02		-3275.98	555.731	4594.82	10074.7
47.34	994.393	1626.68	280.059	1771.17		-3228.83	620.236	4626.68	9994.39
47.36	1009.64	1574.75	272.661	1763.51		-3236.49	590.644	4574.75	10009.6
47.38	1004.41	1550.96	278.264	1830.69		-3169.31	613.057	4550.96	10004.4
47.4	1010.53	1630.12	273.736	1716.55		-3283.45	594.943	4630.12	10010.5
47.42	1001.78	1535.81	274.565	1758.96		-3241.04	598.26	4535.81	10001.8
47.44	1035.9	1606.89	249.309	1901.3		-3098.7	497.234	4606.89	10035.9
47.46	993.37	1555.89	267.733	1792.17		-3207.83	570.933	4555.89	9993.37
47.48	1022.99	1584.48	267.189	1795.31		-3204.69	568.757	4584.48	10023
47.5	1013.5	1455.98	257.198	1893.48		-3106.52	528.792	4455.98	10013.5
47.52	984.992	1531.3	276.656	1754.04		-3245.96	606.623	4531.3	9984.99
47.54	999.685	1578.59	282.74	1757.76		-3242.24	630.959	4578.59	9999.68
47.56	951.882	1552.06	276.235	1740.69		-3259.31	604.939	4552.06	9951.88
47.58	1013.89	1540.19	264.791	1759.04		-3240.96	559.162	4540.19	10013.9
47.6	1016.25	1523.51	286.024	1776.27		-3223.73	644.096	4523.51	10016.3
47.62	1002.55	1597.76	289.007	1714.41		-3285.59	656.028	4597.76	10002.6
47.64	997.907	1581.97	268.881	1706.81		-3293.19	575.522	4581.97	9997.91
47.66	984.456	1613.22	259.259	1773.29		-3226.71	537.037	4613.22	9984.46
47.68	986.266	1476.33	271.613	1722.68		-3277.32	586.452	4476.33	9986.27
47.7	1000.14	1571.72	260.514	1835.7		-3164.3	542.054	4571.72	10000.1
47.72	1007.56	1588.49	257.59	1820.11		-3179.89	530.36	4588.49	10007.6
47.74	1008.23	1434.65	272.336	1810.59		-3189.41	589.342	4434.65	10008.2
47.76	1028.28	1533.11	267.986	1828.28		-3171.72	571.944	4533.11	10028.3
47.78	977.426	1585.52	274.496	1793.26		-3206.74	597.982	4585.52	9977.43
47.8	1013.68	1553.98	286.443	1825.79		-3174.21	645.772	4553.98	10013.7
47.82	1014.39	1606.67	272.986	1880.18		-3119.82	591.944	4606.67	10014.4
47.84	1024.43	1600.41	277.697	1859.58		-3140.42	610.79	4600.41	10024.4
47.86	1020.12	1514.12	307.37	1883.4		-3116.6	729.481	4514.12	10020.1
47.88	1016.21	1468.55	267.744	1715.09		-3284.91	570.977	4468.55	10016.2
47.9	1003.85	1506.53	273.239	1762.85		-3237.15	592.957	4506.53	10003.9
47.92	1024.48	1560.26	284.237	1868.38		-3131.62	636.949	4560.26	10024.5
47.94	1002.29	1512	268.669	1872.19		-3127.81	574.676	4512	10002.3
47.96	1012.06	1586.61	287.24	1830.54		-3169.46	648.96	4586.61	10012.1
47.98	1028.18	1531.3	285.328	1889.87		-3110.13	641.313	4531.3	10028.2
48	1018.42	1596.25	265.84	1860.32		-3139.68	563.36	4596.25	10018.4
48.02	1040.6	1602.86	260.841	1829.38		-3170.62	543.365	4602.86	10040.6
48.04	1003.43	1464.98	252.139	1857.52		-3142.48	508.557	4464.98	10003.4
48.06	1024.23	1569.82	266.799	1725.02		-3274.98	567.196	4569.82	10024.2
48.08	1020.9	1580.34	260.834	1785.53		-3214.47	543.337	4580.34	10020.9
48.1	1057.28	1556.23	267.849	1813.12		-3186.88	571.398	4556.23	10057.3
48.12	1027.83	1650.2	278.37	1767.33		-3232.67	613.479	4650.2	10027.8
48.14	988.843	1618.46	255.655	1743.51		-3256.49	522.62	4618.46	9988.84
48.16	1012.25	1516.13	252.515	1744.41		-3255.59	510.062	4516.13	10012.3
48.18	1018.11	1577.21	265.019	1756.71		-3243.29	560.078	4577.22	10018.1
48.2	1050.57	1530.31	270.655	1755.62		-3244.38	582.619	4530.31	10050.6
48.22	1037.94	1585.17	287.408	1777.62		-3222.38	649.63	4585.17	10037.9
48.24	1045.12	1561.9	290.32	1790.62		-3209.38	661.28	4561.9	10045.1
48.26	1061.57	1451.56	290.273	1729.66		-3270.34	661.093	4451.56	10061.6
48.28	1016.18	1604.03	275.829	1702.09		-3297.91	603.316	4604.03	10016.2
48.3	1012.47	1612.28	267.408	1759.37		-3240.63	569.634	4612.28	10012.5
48.32	1020.54	1576.24	290.148	1834.25		-3165.75	660.592	4576.24	10020.5
48.34	1032.18	1454.61	276.726	1755.33		-3244.67	606.904	4454.61	10032.2
48.36	1019.17	1549.7	256.541	1721.43		-3278.57	526.162	4549.7	10019.2
48.38	1025.77	1459.58	280.791	1778.31		-3221.69	623.164	4459.58	10025.8
48.4	1049.25	1407.94	284.331	1777		-3223	637.324	4407.94	10049.2
48.42	1022.02	1558.46	276.643	1824.38		-3175.62	606.573	4558.46	10022
48.44	1046.54	1526.86	298.54	1804.93		-3195.07	694.161	4526.86	10046.5
48.46	1031.69	1624.4	273.685	1887.36		-3112.64	594.74	4624.4	10031.7
48.48	1044.48	1558.3	272.08	1745.1		-3254.9	588.319	4558.3	10044.5
48.5	1046.72	1597.65	262.498	1709.24		-3290.76	549.99	4597.65	10046.7
48.52	1036.84	1566.57	272.958	1738.33		-3261.67	591.834	4566.57	10036.8
48.54	1028.55	1591.03	269.985	1766.95		-3233.05	579.94	4591.03	10028.6
48.56	1034.03	1587.81	285.39	1712.18		-3287.82	641.56	4587.81	10034
48.58	1000.89	1507.75	282.466	1807		-3193	629.865	4507.75	10000.9
48.6	1034.32	1482.24	286.125	1771.42		-3228.58	644.498	4482.24	10034.3
48.62	1058.23	1547.43	287.78	1766.43		-3233.57	651.122	4547.43	10058.2
48.64	1057.03	1572.19	272.702	1742.64		-3257.36	590.808	4572.19	10057
48.66	1042.21	1455.47	296.639	1811.47		-3188.53	686.556	4455.47	10042.2
48.68	1008.57	1504.06	281.958	1812.65		-3187.35	627.832	4504.06	10008.6
48.7	1029.58	1585.24	292.837	1734.15		-3265.85	671.348	4585.24	10029.6
48.72	1050.97	1656.13	284.357	1903.93		-3096.07	637.428	4656.13	10051
48.74	1045.2	1503.74	275.099	1796.58		-3203.42	600.395	4503.74	10045.2
48.76	1061.65	1576.48	274.714	1733.05		-3266.95	598.854	4576.48	10061.6
48.78	1030.36	1541.99	279.438	1679.41		-3320.59	617.75	4541.99	10030.4
48.8	1001.02	1608.6	264.555	1720.8		-3279.2	558.222	4608.6	10001
48.82	1063.66	1651.02	276.265	1721.85		-3278.15	605.061	4651.02	10063.7
48.84	1021.78	1533.12	277.094	1769.95		-3230.05	608.376	4533.12	10021.8
48.86	1012.69	1598.87	261.087	1746.25		-3253.75	544.349	4598.87	10012.7
48.88	1032.9	1591.44	251.541	1753.4		-3246.6	506.166	4591.44	10032.9
48.9	1032.38	1603.01	273.715	1743.78		-3256.22	594.859	4603.01	10032.4
48.92	1048.04	1503.49	280.311	1681.22		-3318.78	621.243	4503.49	10048
48.94	1053.73	1619.2	282.984	1757.14		-3242.86	631.934	4619.2	10053.7
48.96	1024.51	1616.29	275.478	1783.53		-3216.47	601.91	4616.29	10024.5
48.98	1036.49	1587.56	263.268	1710.8		-3289.2	553.072	4587.56	10036.5
49	1068.68	1578.87	294.683	1731.81		-3268.19	678.732	4578.87	10068.7
49.02	1040.34	1552.42	269.989	1812.9		-3187.1	579.954	4552.42	10040.3
49.04	1031.64	1481.15	260.485	1721.3		-3278.7	541.941	4481.15	10031.6
49.06	1024.17	1586.06	283.212	1677.62		-3322.38	632.848	4586.06	10024.2
49.08	1052.6	1538.91	269.452	1716.11		-3283.89	577.808	4538.91	10052.6
49.1	1060.66	1555.19	288.887	1760.36		-3239.64	655.546	4555.19	10060.7
49.12	1075.49	1563.97	275.943	1696.8		-3303.2	603.772	4563.97	10075.5
49.14	1020.87	1652	296.632	1755.61		-3244.39	686.528	4652	10020.9
49.16	1042.59	1520.24	272.527	1709.65		-3290.35	590.11	4520.24	10042.6
49.18	1062.07	1571.99	269.513	1775.52		-3224.48	578.053	4571.99	10062.1
49.2	1065.12	1524.73	298.314	1760.92		-3239.08	693.254	4524.73	10065.1
49.22	1067.11	1632.13	300.03	1838.52		-3161.48	700.119	4632.13	10067.1
49.24	1014.88	1518.79	273.26	1745.66		-3254.34	593.038	4518.79	10014.9
49.26	1023.6	1555.27	283.53	1846.37		-3153.63	634.121	4555.27	10023.6
49.28	1041.03	1574.39	283.44	1700.65		-3299.35	633.76	4574.39	10041
49.3	1050.97	1588.65	282.289	1758.11		-3241.89	629.154	4588.65	10051
49.32	1075	1535.54	293.043	1804.13		-3195.87	672.172	4535.54	10075
49.34	1068.06	1535.27	286.493	1758.26		-3241.74	645.972	4535.27	10068.1
49.36	1039.38	1551.11	289.493	1741.44		-3258.56	657.972	4551.11	10039.4
49.38	1073.42	1568	287.318	1748.22		-3251.78	649.273	4568	10073.4
49.4	1066.92	1598.69	273.827	1775.55		-3224.45	595.31	4598.69	10066.9
49.42	1060.91	1580.67	275.809	1759.51		-3240.49	603.236	4580.67	10060.9
49.44	1044.7	1640.64	288.595	1758.64		-3241.36	654.379	4640.64	10044.7
49.46	1083.08	1500.06	273.803	1845.99		-3154.01	595.211	4500.06	10083.1
49.48	1090.91	1602.15	287.413	1693.91		-3306.09	649.651	4602.15	10090.9
49.5	1054.55	1626.76	279.912	1789.1		-3210.9	619.65	4626.76	10054.6
49.52	1069.63	1479.69	282.175	1902.78		-3097.22	628.698	4479.69	10069.6
49.54	1072.39	1564.77	286.934	1803.39		-3196.61	647.737	4564.77	10072.4
49.56	1043.38	1540.95	281.293	1780.42		-3219.58	625.174	4540.95	10043.4
49.58	1070.79	1565.7	285.118	1836.11		-3163.89	640.471	4565.7	10070.8
49.6	1042.43	1564.65	281.161	1811.93		-3188.07	624.645	4564.65	10042.4
49.62	1083.28	1597.74	309.181	1843.61		-3156.39	736.725	4597.74	10083.3
49.64	1066.82	1595.48	282.946	1787.22		-3212.78	631.785	4595.48	10066.8
49.66	1060.81	1561.84	281.514	1830.28		-3169.72	626.056	4561.84	10060.8
49.68	1063.87	1621.92	278.103	1831.94		-3168.06	612.414	4621.92	10063.9
49.7	1037.21	1540.85	292.663	1725.7		-3274.3	670.651	4540.85	10037.2
49.72	1081.49	1544.36	288.95	1745.01		-3254.99	655.8	4544.36	10081.5
49.74	1140.01	1537.15	293.173	1809.36		-3190.64	672.692	4537.15	10140
49.76	1075.4	1431.88	304.285	1805.7		-3194.3	717.14	4431.88	10075.4
49.78	1066.1	1512.19	295.752	1765.71		-3234.29	683.008	4512.19	10066.1
49.8	1105.23	1561.53	284.139	1755.73		-3244.27	636.555	4561.53	10105.2
49.82	1084.32	1565.85	297.511	1825.63		-3174.37	690.045	4565.85	10084.3
49.84	1073.44	1504.43	301.842	1787.04		-3212.96	707.369	4504.43	10073.4
49.86	1074.21	1565.6	282.219	1773.27		-3226.73	628.876	4565.6	10074.2
49.88	1080.05	1589.26	288.644	1748.32		-3251.68	654.577	4589.26	10080.1
49.9	1100.24	1612.29	291.246	1780.74		-3219.26	664.982	4612.29	10100.2
49.92	1064.7	1501.46	288.803	1771.03		-3228.97	655.211	4501.46	10064.7
49.94	1066.9	1608.42	284.19	1766.12		-3233.88	636.758	4608.42	10066.9
49.96	1090.71	1594.76	303.392	1813.79		-3186.21	713.567	4594.76	10090.7
49.98	1096.75	1476.7	295.187	1749.35		-3250.65	680.749	4476.7	10096.8
50	1104.66	1554.01	280.292	1824.92		-3175.08	621.17	4554.01	10104.7
50.02	1067.98	1638.7	277.727	1740.91		-3259.09	610.908	4638.7	10068
50.04	1086.37	1570.32	297.601	1749.43		-3250.57	690.406	4570.32	10086.4
50.06	1079.97	1567.48	282.719	1823.78		-3176.22	630.876	4567.48	10080
50.08	1092.96	1594.25	287.577	1916.78		-3083.22	650.308	4594.25	10093
50.1	1092.24	1544.3	281.481	1775.03		-3224.97	625.924	4544.3	10092.2
50.12	1113.69	1489.84	280.987	1818.96		-3181.04	623.947	4489.84	10113.7
50.14	1084.83	1718.79	281.923	1857.02		-3142.98	627.691	4718.79	10084.8
50.16	1101.84	1570.15	274.821	1796.26		-3203.74	599.283	4570.15	10101.8
50.18	1108.37	1546.39	294.424	1890.34		-3109.66	677.698	4546.39	10108.4
50.2	1109.91	1579.32	272.948	1718.96		-3281.04	591.793	4579.32	10109.9
50.22	1097.58	1529.71	293.501	1844.44		-3155.56	674.003	4529.71	10097.6
50.24	1074.46	1530.6	290.872	1711.23		-3288.77	663.488	4530.6	10074.5
50.26	1093.68	1589.14	288.77	1908.29		-3091.71	655.078	4589.14	10093.7
50.28	1076.76	1551.99	276.324	1688.84		-3311.16	605.295	4551.99	10076.8
50.3	1092.63	1596.8	287.602	1803.13		-3196.87	650.406	4596.8	10092.6
50.32	1064.72	1557.35	289.295	1864.69		-3135.31	657.18	4557.35	10064.7
50.34	1084.24	1533.63	287.542	1840.18		-3159.82	650.167	4533.63	10084.2
50.36	1091.76	1635.15	287.587	1779.94		-3220.06	650.349	4635.15	10091.8
50.38	1098.92	1614.28	300.308	1752.95		-3247.05	701.23	4614.28	10098.9
50.4	1057.6	1566.18	288.065	1782.04		-3217.96	652.259	4566.18	10057.6
50.42	1093.53	1495.22	278.982	1853.2		-3146.8	615.929	4495.22	10093.5
50.44	1117.54	1525.29	289.532	1817.07		-3182.93	658.129	4525.29	10117.5
50.46	1098.04	1516.8	290.131	1749.57		-3250.43	660.523	4516.8	10098
50.48	1104.79	1646.54	297.493	1750.25		-3249.75	689.971	4646.54	10104.8
50.5	1136.11	1477.08	282.837	1762		-3238	631.346	4477.08	10136.1
50.52	1127.33	1549.47	309.73	1847.11		-3152.89	738.918	4549.47	10127.3
50.54	1104.35	1518.57	289.095	1637.51		-3362.49	656.381	4518.57	10104.4
50.56	1109.1	1599.8	281.688	1698.89		-3301.11	626.752	4599.8	10109.1
50.58	1114.64	1500.53	311.897	1805.75		-3194.25	747.59	4500.53	10114.6
50.6	1105.73	1609.67	289.217	1826.15		-3173.85	656.867	4609.67	10105.7
50.62	1123.59	1582.5	278.284	1802.79		-3197.21	613.136	4582.5	10123.6
50.64	1083.78	1693.58	296.396	1764.03		-3235.97	685.582	4693.58	10083.8
50.66	1127.4	1475.05	310.028	1729.16		-3270.84	740.111	4475.05	10127.4
50.68	1126.68	1542.96	292.577	1837.56		-3162.44	670.31	4542.96	10126.7
50.7	1138.47	1495.35	303.072	1768.33		-3231.67	712.29	4495.35	10138.5
50.72	1100.01	1556.3	301.26	1699.83		-3300.17	705.039	4556.3	10100
50.74	1139.06	1599.28	298.216	1771.32		-3228.68	692.863	4599.28	10139.1
50.76	1097.77	1642.89	283.236	1860.97		-3139.03	632.946	4642.89	10097.8
50.78	1133.29	1540.49	280.849	1738.96		-3261.04	623.398	4540.49	10133.3
50.8	1121.65	1579.73	303.859	1678.69		-3321.31	715.437	4579.73	10121.6
50.82	1069.85	1641.69	273.141	1752.69		-3247.31	592.564	4641.69	10069.8
50.84	1099.43	1605.81	305.524	1778.3		-3221.7	722.096	4605.81	10099.4
50.86	1110.87	1573.98	292.661	1692.82		-3307.18	670.643	4573.98	10110.9
50.88	1128.05	1555.23	302.18	1701.02		-3298.98	708.72	4555.23	10128.1
50.9	1120.99	1649.83	293.858	1747.52		-3252.48	675.43	4649.83	10121
50.92	1113.7	1554.11	293.147	1742.37		-3257.63	672.589	4554.11	10113.7
50.94	1130.78	1554.41	299.047	1702.42		-3297.58	696.189	4554.41	10130.8
50.96	1102.62	1535.24	317.306	1687.09		-3312.91	769.223	4535.24	10102.6
50.98	1127.86	1625.39	313.202	1707.9		-3292.1	752.806	4625.39	10127.9
51	1119.26	1604.89	305.745	1736.81		-3263.19	722.981	4604.89	10119.3
51.02	1117.09	1648.25	298.237	1725.08		-3274.92	692.947	4648.25	10117.1
51.04	1110.55	1529.93	271.447	1814.71		-3185.29	585.79	4529.93	10110.5
51.06	1130.17	1668.64	294.65	1800.74		-3199.26	678.6	4668.64	10130.2
51.08	1105.1	1526.35	287.671	1874.5		-3125.5	650.683	4526.35	10105.1
51.1	1124.86	1600.65	298.132	1794.09		-3205.91	692.528	4600.65	10124.9
51.12	1173.31	1608.51	304.65	1736.53		-3263.47	718.598	4608.51	10173.3
51.14	1117.1	1551.84	308.235	1766.9		-3233.1	732.94	4551.84	10117.1
51.16	1091.13	1597.88	281.914	1748.3		-3251.7	627.656	4597.88	10091.1
51.18	1144.28	1516.21	287.617	1739.52		-3260.48	650.468	4516.21	10144.3
51.2	1130.39	1495.06	289.322	1735.16		-3264.84	657.289	4495.06	10130.4
51.22	1110.81	1532.82	308.94	1766.99		-3233.01	735.758	4532.82	10110.8
51.24	1162.62	1475.76	281.341	1739.77		-3260.23	625.366	4475.76	10162.6
51.26	1116.78	1564.76	307.675	1751.65		-3248.35	730.7	4564.76	10116.8
51.28	1116.96	1656.74	292.938	1796.43		-3203.57	671.753	4656.74	10117
51.3	1098.14	1591.5	310.426	1761.92		-3238.08	741.702	4591.5	10098.1
51.32	1167.35	1481.9	290.404	1780.25		-3219.75	661.618	4481.9	10167.4
51.34	1148.25	1576.16	300.919	1764.33		-3235.67	703.677	4576.16	10148.2
51.36	1124.76	1552.41	292.774	1832.17		-3167.83	671.096	4552.41	10124.8
51.38	1123.31	1590.81	271.159	1818.87		-3181.13	584.636	4590.81	10123.3
51.4	1103.46	1603.9	289.547	1776.88		-3223.12	658.189	4603.9	10103.5
51.42	1147.63	1528.26	307.656	1744.05		-3255.95	730.625	4528.26	10147.6
51.44	1105.89	1591.61	289.583	1766.11		-3233.89	658.33	4591.61	10105.9
51.46	1152.09	1645.75	317.74	1795.56		-3204.44	770.962	4645.75	10152.1
51.48	1139.3	1502.64	305.988	1734.66		-3265.34	723.95	4502.64	10139.3
51.5	1140.49	1586.85	270.776	1720.31		-3279.69	583.104	4586.85	10140.5
51.52	1137.1	1587.38	294.094	1737.61		-3262.39	676.378	4587.38	10137.1
51.54	1178.11	1543.58	296.129	1699.08		-3300.92	684.517	4543.58	10178.1
51.56	1118.84	1504.12	306.819	1772.6		-3227.4	727.276	4504.12	10118.8
51.58	1121.6	1487.34	293.477	1789.32		-3210.68	673.908	4487.34	10121.6
51.6	1157.7	1681.42	293.609	1703.09		-3296.91	674.435	4681.42	10157.7
51.62	1102.81	1618.07	292.949	1766.81		-3233.19	671.795	4618.07	10102.8
51.64	1147.44	1586.59	303.142	1836.15		-3163.85	712.568	4586.59	10147.4
51.66	1139.93	1593.19	314.644	1779.58		-3220.42	758.578	4593.19	10139.9
51.68	1132.04	1586.81	294.57	1737.17		-3262.83	678.278	4586.81	10132
51.7	1136.47	1598.12	294.192	1873.07		-3126.93	676.768	4598.12	10136.5
51.72	1156.7	1582.24	309.334	1728.14		-3271.86	737.334	4582.24	10156.7
51.74	1158.52	1440.91	302.092	1932.1		-3067.9	708.368	4440.91	10158.5
51.76	1145.34	1547.45	311.298	1742.32		-3257.68	745.192	4547.45	10145.3
51.78	1147.77	1597.35	287.993	1858.99		-3141.01	651.972	4597.35	10147.8
51.8	1117.99	1536.34	285.733	1765.66		-3234.34	642.931	4536.34	10118
51.82	1146.18	1621.95	297.309	1794.17		-3205.83	689.237	4621.95	10146.2
51.84	1153.89	1464.87	303.462	1825.67		-3174.33	713.846	4464.87	10153.9
51.86	1134.48	1606.86	293.791	1738.3		-3261.7	675.164	4606.86	10134.5
51.88	1139.03	1639.86	293.28	1762.21		-3237.79	673.122	4639.86	10139
51.9	1152.92	1559.52	304.515	1803.53		-3196.47	718.062	4559.52	10152.9
51.92	1181.16	1587.08	311.711	1792.58		-3207.42	746.845	4587.08	10181.2
51.94	1152.2	1543.55	289.303	1697.7		-3302.3	657.212	4543.55	10152.2
51.96	1134.12	1527.64	312.214	1801.81		-3198.19	748.855	4527.64	10134.1
51.98	1145.41	1581.7	314.194	1827.18		-3172.82	756.776	4581.7	10145.4
52	1132.06	1552.88	280.701	1674.98		-3325.02	622.803	4552.88	10132.1
52.02	1137.89	1551.24	303.431	1681.14		-3318.86	713.725	4551.24	10137.9
52.04	1196.15	1519.59	305.131	1817.03		-3182.97	720.526	4519.59	10196.2
52.06	1144.59	1589.44	313.699	1690.54		-3309.46	754.794	4589.44	10144.6
52.08	1109.53	1641.67	295.097	1666.87		-3333.13	680.389	4641.67	10109.5
52.1	1144.36	1609.3	301.515	1781.56		-3218.44	706.062	4609.3	10144.4
52.12	1142.62	1568.96	303.151	1655.65		-3344.35	712.606	4568.96	10142.6
52.14	1150.4	1567.53	277.783	1825.83		-3174.17	611.13	4567.53	10150.4
52.16	1164.76	1560.24	312.181	1758.41		-3241.59	748.725	4560.24	10164.8
52.18	1158.4	1616.59	303.896	1706.81		-3293.19	715.584	4616.59	10158.4
52.2	1147.34	1603.12	285.264	1751.89		-3248.11	641.056	4603.12	10147.3
52.22	1175.01	1574.68	301.575	1722.84		-3277.16	706.301	4574.68	10175
52.24	1180.8	1607.8	307.039	1667.23		-3332.77	728.155	4607.8	10180.8
52.26	1158.59	1693.44	307.932	1731.71		-3268.29	731.729	4693.44	10158.6
52.28	1171.73	1562	319.233	1798.61		-3201.39	776.932	4562	10171.7
52.3	1167.91	1641.2	314.373	1818.79		-3181.21	757.492	4641.2	10167.9
52.32	1159.59	1534.29	301.897	1767.74		-3232.26	707.589	4534.29	10159.6
52.34	1153.35	1564.07	302.446	1734.49		-3265.51	709.782	4564.07	10153.3
52.36	1147.25	1591.71	310.273	1868.94		-3131.06	741.092	4591.71	10147.2
52.38	1148.7	1518.03	314.476	1791.71		-3208.29	757.905	4518.03	10148.7
52.4	1187.44	1524.46	311.803	1762.25		-3237.75	747.214	4524.46	10187.4
52.42	1157.06	1558.47	304.747	1772.87		-3227.13	718.99	4558.47	10157.1
52.44	1167.58	1592.53	304.632	1769.34		-3230.66	718.526	4592.53	10167.6
52.46	1177.21	1549.25	302.173	1782.23		-3217.77	708.691	4549.25	10177.2
52.48	1176.38	1639.79	316.888	1796.55		-3203.45	767.552	4639.79	10176.4
52.5	1166.25	1651.95	312.647	1833.05		-3166.95	750.588	4651.95	10166.2
52.52	1149.12	1568.43	314.157	1696.43		-3303.57	756.628	4568.43	10149.1
52.54	1154.64	1531.19	299.67	1738.37		-3261.63	698.68	4531.19	10154.6
52.56	1190.24	1600.11	294.255	1764.26		-3235.74	677.018	4600.11	10190.2
52.58	1170.69	1545.94	327.962	1807.84		-3192.16	811.848	4545.94	10170.7
52.6	1157.78	1611.4	315.586	1823.87		-3176.13	762.342	4611.4	10157.8
52.62	1209.4	1588.31	298.107	1743.64		-3256.36	692.43	4588.31	10209.4
52.64	1180.27	1503.9	319.5	1859.98		-3140.02	778	4503.9	10180.3
52.66	1190.17	1578.25	301.458	1765.15		-3234.85	705.832	4578.25	10190.2
52.68	1200.12	1667.65	318.1	1726.12		-3273.88	772.399	4667.65	10200.1
52.7	1214.07	1506.43	298.752	1814.83		-3185.17	695.007	4506.43	10214.1
52.72	1190.71	1612.1	313.208	1793		-3207	752.832	4612.1	10190.7
52.74	1182.18	1510.9	317.635	1674.82		-3325.18	770.54	4510.9	10182.2
52.76	1150.69	1627.64	315.516	1673.24		-3326.76	762.063	4627.64	10150.7
52.78	1222.28	1703.38	305.162	1831.32		-3168.68	720.648	4703.38	10222.3
52.8	1218.97	1552.12	317.017	1789.47		-3210.53	768.068	4552.12	10219
52.82	1211.61	1626.29	319.394	1757.7		-3242.3	777.576	4626.29	10211.6
52.84	1204.15	1573.93	284.045	1822.59		-3177.41	636.178	4573.93	10204.2
52.86	1172.36	1573.78	302.073	1739.18		-3260.82	708.292	4573.78	10172.4
52.88	1183.67	1629.48	313.249	1865.96		-3134.04	752.996	4629.48	10183.7
52.9	1255.59	1521.42	333.965	1854.76		-3145.24	835.862	4521.42	10255.6
52.92	1214.99	1612.18	309.044	1736.67		-3263.33	736.176	4612.18	10215
52.94	1210.56	1569.62	335.341	1865.34		-3134.66	841.364	4569.62	10210.6
52.96	1194.83	1596.38	299.796	1771.61		-3228.39	699.186	4596.38	10194.8
52.98	1196.75	1598.34	314.256	1823.18		-3176.82	757.022	4598.34	10196.7
53	1224.87	1672.15	308.613	1723.87		-3276.13	734.452	4672.15	10224.9
53.02	1199.65	1586.39	308.92	1754.51		-3245.49	735.679	4586.39	10199.6
53.04	1211.53	1599.45	300.77	1687.56		-3312.44	703.08	4599.45	10211.5
53.06	1262.63	1514.61	310.405	1804.91		-3195.09	741.621	4514.61	10262.6
53.08	1229.61	1622.23	309.659	1739.47		-3260.53	738.637	4622.23	10229.6
53.1	1209.42	1663.32	293.317	1793.07		-3206.93	673.267	4663.32	10209.4
53.12	1216.14	1583.92	326.359	1762.56		-3237.44	805.437	4583.92	10216.1
53.14	1275.16	1621.95	319.068	1813.11		-3186.89	776.272	4621.95	10275.2
53.16	1276.19	1677.19	329.762	1752.26		-3247.74	819.049	4677.19	10276.2
53.18	1297.16	1627.92	306.626	1864.6		-3135.4	726.504	4627.92	10297.2
53.2	1311.1	1725.64	319.597	1792.53		-3207.47	778.389	4725.64	10311.1
53.22	1325.07	1688.07	318.372	1835.62		-3164.38	773.488	4688.07	10325.1
53.24	1353.56	1754.4	304.847	1816.84		-3183.16	719.39	4754.4	10353.6
53.26	1381.42	1703.22	315.655	1775.08		-3224.92	762.619	4703.22	10381.4
53.28	1398.23	1730.25	322.18	1785.92		-3214.08	788.718	4730.25	10398.2
53.3	1444.82	1828.67	331.986	1755.8		-3244.2	827.945	4828.67	10444.8
53.32	1453.3	1884.76	329.137	1710.96		-3289.04	816.547	4884.76	10453.3
53.34	1511.12	1795.16	320.275	1775.73		-3224.27	781.1	4795.16	10511.1
53.36	1556.08	1914.64	291.661	1833.99		-3166.01	666.642	4914.64	10556.1
53.38	1566.62	1926.38	313.228	1732.59		-3267.41	752.913	4926.38	10566.6
53.4	1575.79	2005.28	320.188	1882.76		-3117.24	780.753	5005.28	10575.8
53.42	1583.74	1983.97	317.425	1751		-3249	769.699	4983.97	10583.7
53.44	1642.72	1999.9	336.783	1793.3		-3206.7	847.131	4999.9	10642.7
53.46	1638.07	2082.21	319.316	1803.05		-3196.95	777.264	5082.21	10638.1
53.48	1635.03	1978.19	302.014	1885.86		-3114.14	708.056	4978.19	10635
53.5	1638.78	2086.27	322.518	1821.44		-3178.56	790.072	5086.27	10638.8
53.52	1649.43	2060.66	329.203	1802.09		-3197.91	816.812	5060.66	10649.4
53.54	1672.35	2118.67	310.634	1841.1		-3158.9	742.536	5118.67	10672.3
53.56	1576.63	2022.85	310.951	1765.63		-3234.37	743.804	5022.85	10576.6
53.58	1589.26	1876.12	332.935	1803.19		-3196.81	831.738	4876.12	10589.3
53.6	1555.03	1941.2	314.927	1786.5		-3213.5	759.71	4941.2	10555
53.62	1543.31	1962.17	330.836	1795.97		-3204.03	823.344	4962.17	10543.3
53.64	1513.95	1833.41	327.736	1766.96		-3233.04	810.943	4833.41	10514
53.66	1438.62	1912.45	321.143	1868.19		-3131.81	784.573	4912.45	10438.6
53.68	1450.67	1902.57	341.928	1742.79		-3257.21	867.711	4902.57	10450.7
53.7	1387.48	1759.76	338.744	1776.52		-3223.48	854.976	4759.76	10387.5
53.72	1376.8	1785.09	318.336	1863.77		-3136.23	773.344	4785.09	10376.8
53.74	1397.18	1684.35	328.369	1816.34		-3183.66	813.476	4684.35	10397.2
53.76	1332.05	1641.07	323.936	1697.81		-3302.19	795.744	4641.07	10332.1
53.78	1267.51	1681.22	316.194	1654.39		-3345.61	764.775	4681.22	10267.5
53.8	1287.44	1759.16	334.401	1894.23		-3105.77	837.603	4759.16	10287.4
53.82	1285.98	1744.52	330.491	1776.49		-3223.51	821.966	4744.52	10286
53.84	1287.48	1625.13	307.729	1825.11		-3174.89	730.916	4625.13	10287.5
53.86	1266.57	1695.37	331.474	1747.88		-3252.12	825.896	4695.37	10266.6
53.88	1225.53	1592.39	328.587	1741.8		-3258.2	814.35	4592.39	10225.5
53.9	1267.93	1718.98	320.399	1887.8		-3112.2	781.594	4718.98	10267.9
53.92	1258.01	1673.99	323.455	1760.12		-3239.88	793.82	4673.99	10258
53.94	1253.16	1639.09	321.821	1818.95		-3181.05	787.283	4639.09	10253.2
53.96	1280.4	1524.29	323.64	1828.38		-3171.62	794.558	4524.29	10280.4
53.98	1228.79	1528.94	329.726	1781.77		-3218.23	818.903	4528.94	10228.8
54	1216.15	1589.44	317.807	1797.22		-3202.78	771.23	4589.44	10216.2
54.02	1288.63	1520.29	345.119	1786.31		-3213.69	880.476	4520.29	10288.6
54.04	1256.37	1652.59	339.123	1743.92		-3256.08	856.494	4652.59	10256.4
54.06	1235.89	1536.4	314.437	1810.55		-3189.45	757.746	4536.4	10235.9
54.08	1223.71	1595.14	319.511	1825.2		-3174.8	778.045	4595.14	10223.7
54.1	1247.62	1565.5	328.961	1792.26		-3207.74	815.844	4565.5	10247.6
54.12	1249.97	1547.02	331.122	1729		-3271	824.488	4547.02	10250
54.14	1264.24	1581.65	337.84	1736.64		-3263.36	851.361	4581.65	10264.2
54.16	1243.67	1500.97	305.103	1641.08		-3358.92	720.411	4500.97	10243.7
54.18	1256.09	1508.39	347.234	1801.19		-3198.81	888.936	4508.39	10256.1
54.2	1238.76	1545.56	334.547	1756.37		-3243.63	838.186	4545.56	10238.8
54.22	1240.85	1469.93	318.419	1765.2		-3234.8	773.676	4469.93	10240.9
54.24	1222.73	1606.68	329.679	1697.17		-3302.83	818.715	4606.68	10222.7
54.26	1190.22	1704.7	328.803	1728.43		-3271.57	815.213	4704.7	10190.2
54.28	1219.83	1635.74	328.942	1757.86		-3242.14	815.769	4635.74	10219.8
54.3	1223.35	1611.55	328.895	1762.1		-3237.9	815.58	4611.55	10223.3
54.32	1224.37	1622.85	317.54	1794.7		-3205.3	770.158	4622.85	10224.4
54.34	1236.07	1606.41	341.986	1730.54		-3269.46	867.944	4606.41	10236.1
54.36	1253.8	1593.32	330.837	1716.2		-3283.8	823.35	4593.32	10253.8
54.38	1287.81	1535.17	311.435	1847.34		-3152.66	745.738	4535.17	10287.8
54.4	1242.2	1441.75	340.767	1803.5		-3196.5	863.068	4441.75	10242.2
54.42	1260.46	1566.68	341.755	1861.96		-3138.04	867.019	4566.68	10260.5
54.44	1212.64	1602.68	338.646	1785.97		-3214.03	854.582	4602.68	10212.6
54.46	1280.41	1610.83	313.767	1693.52		-3306.48	755.067	4610.83	10280.4
54.48	1217.1	1558.48	314.362	1793.74		-3206.26	757.448	4558.48	10217.1
54.5	1250.67	1642.77	337.558	1749.57		-3250.43	850.231	4642.77	10250.7
54.52	1247.13	1580.34	302.822	1764.28		-3235.72	711.288	4580.34	10247.1
54.54	1258.34	1633.83	324.334	1851.01		-3148.99	797.334	4633.83	10258.3
54.56	1236.72	1581.94	315.987	1805.94		-3194.06	763.948	4581.94	10236.7
54.58	1252.69	1603.36	338.748	1783.41		-3216.59	854.99	4603.36	10252.7
54.6	1216.21	1620.87	333.465	1804.63		-3195.37	833.859	4620.87	10216.2
54.62	1194.59	1526.93	338.637	1837.65		-3162.35	854.548	4526.93	10194.6
54.64	1203.66	1677.58	317.452	1775.42		-3224.58	769.807	4677.58	10203.7
54.66	1252.55	1547.78	337.834	1742.65		-3257.35	851.336	4547.78	10252.6
54.68	1211.7	1558.43	321.067	1688.63		-3311.37	784.268	4558.43	10211.7
54.7	1242.4	1660.53	344.727	1740.23		-3259.77	878.909	4660.53	10242.4
54.72	1232.52	1565.7	310.077	1792.74		-3207.26	740.308	4565.7	10232.5
54.74	1270.22	1603.75	317.322	1809.41		-3190.59	769.29	4603.75	10270.2
54.76	1264.92	1603.47	315.534	1816.05		-3183.95	762.134	4603.47	10264.9
54.78	1236.38	1566.59	342.962	1755.98		-3244.02	871.85	4566.59	10236.4
54.8	1254.46	1501.27	305.017	1730.4		-3269.6	720.069	4501.27	10254.5
54.82	1255.2	1726.9	338.095	1715.85		-3284.15	852.379	4726.9	10255.2
54.84	1249.31	1556.31	329.794	1727.3		-3272.7	819.176	4556.31	10249.3
54.86	1263.35	1598.54	332.464	1685.52		-3314.48	829.858	4598.54	10263.3
54.88	1229.57	1597.98	336.295	1754.24		-3245.76	845.181	4597.98	10229.6
54.9	1239.36	1587.83	324.416	1809.21		-3190.79	797.664	4587.83	10239.4
54.92	1276.58	1667.49	341.497	1723.81		-3276.19	865.987	4667.49	10276.6
54.94	1297.71	1551.84	330.708	1841.67		-3158.32	822.83	4551.84	10297.7
54.96	1265.56	1542.4	320.331	1861.59		-3138.41	781.323	4542.4	10265.6
54.98	1241.82	1544.82	346.838	1807.28		-3192.72	887.354	4544.82	10241.8
55	1251.27	1571.45	330.178	1761.28		-3238.72	820.712	4571.45	10251.3
55.02	1272.72	1680.72	333.57	1785.74		-3214.26	834.28	4680.72	10272.7
55.04	1286.43	1516.63	322.659	1846.76		-3153.24	790.635	4516.63	10286.4
55.06	1268.42	1583.9	332.694	1772.9		-3227.1	830.776	4583.9	10268.4
55.08	1277.92	1545.88	347.145	1940.9		-3059.1	888.58	4545.88	10277.9
55.1	1263.11	1571.69	366.091	1814.04		-3185.96	964.362	4571.69	10263.1
55.12	1270.98	1515.75	343.58	1744.08		-3255.92	874.318	4515.75	10271
55.14	1261.6	1632.98	352.552	1718.42		-3281.58	910.207	4632.98	10261.6
55.16	1276.91	1616.64	329.223	1705.45		-3294.55	816.893	4616.64	10276.9
55.18	1298.91	1560.95	340.886	1831.44		-3168.56	863.544	4560.95	10298.9
55.2	1244.78	1674.06	346.835	1772.36		-3227.64	887.339	4674.06	10244.8
55.22	1260.29	1600.62	330.284	1759.25		-3240.75	821.138	4600.62	10260.3
55.24	1277.52	1525.95	331.438	1767.88		-3232.12	825.751	4525.95	10277.5
55.26	1259.59	1568.66	343.185	1708.8		-3291.2	872.738	4568.66	10259.6
55.28	1282.35	1607.26	356.752	1739.16		-3260.84	927.008	4607.26	10282.4
55.3	1281.88	1639.1	336.557	1850.72		-3149.28	846.228	4639.1	10281.9
55.32	1310.22	1642.1	343.451	1872.47		-3127.53	873.805	4642.1	10310.2
55.34	1300.83	1578.69	336.273	1709.91		-3290.09	845.093	4578.69	10300.8
55.36	1307.57	1708.54	330.365	1722.46		-3277.54	821.459	4708.54	10307.6
55.38	1308.2	1550.74	341.474	1755.35		-3244.65	865.898	4550.74	10308.2
55.4	1273.47	1613.9	334.751	1894.88		-3105.12	839.004	4613.9	10273.5
55.42	1242.08	1738.88	338.837	1723.23		-3276.77	855.35	4738.88	10242.1
55.44	1253.53	1506.71	341.592	1832.14		-3167.86	866.37	4506.71	10253.5
55.46	1287.91	1581.44	349.399	1742.66		-3257.34	897.598	4581.44	10287.9
55.48	1299.24	1587.11	323.186	1789.34		-3210.66	792.742	4587.11	10299.2
55.5	1255.66	1525.51	336.024	1725.12		-3274.88	844.098	4525.51	10255.7
55.52	1249.26	1603.85	339.013	1771.86		-3228.14	856.051	4603.85	10249.3
55.54	1288.11	1603.89	338.225	1760.76		-3239.24	852.898	4603.89	10288.1
55.56	1270.63	1545.54	341.42	1705.11		-3294.89	865.681	4545.54	10270.6
55.58	1276.69	1740.27	316.007	1784.3		-3215.7	764.026	4740.27	10276.7
55.6	1250.32	1675.05	343.873	1827.24		-3172.76	875.49	4675.05	10250.3
55.62	1310.87	1621.42	336.005	1819.14		-3180.86	844.021	4621.42	10310.9
55.64	1283.96	1546.29	350.266	1842.16		-3157.84	901.064	4546.29	10284
55.66	1319.08	1611.36	348.015	1764.41		-3235.59	892.06	4611.36	10319.1
55.68	1306.89	1540.74	335.341	1698.07		-3301.93	841.363	4540.74	10306.9
55.7	1251.97	1652.24	344.068	1836.78		-3163.22	876.273	4652.24	10252
55.72	1317.62	1725.37	351.104	1751.57		-3248.43	904.415	4725.37	10317.6
55.74	1318.17	1582.62	351.109	1810.21		-3189.79	904.435	4582.62	10318.2
55.76	1310.55	1645.28	329.531	1778.35		-3221.65	818.125	4645.28	10310.5
55.78	1299.88	1630.12	339.063	1755.34		-3244.66	856.254	4630.12	10299.9
55.8	1297.89	1705.32	341.569	1817.96		-3182.04	866.276	4705.32	10297.9
55.82	1329.77	1665.71	339.105	1843.35		-3156.65	856.419	4665.71	10329.8
55.84	1310.39	1576.87	352.389	1738.77		-3261.23	909.554	4576.87	10310.4
55.86	1295.79	1581.17	345.81	1709.61		-3290.39	883.241	4581.17	10295.8
55.88	1265.79	1565.89	331.799	1806.38		-3193.62	827.195	4565.89	10265.8
55.9	1303.02	1624.68	345.133	1744		-3256	880.532	4624.68	10303
55.92	1349.73	1638.5	327.389	1744.99		-3255.01	809.554	4638.5	10349.7
55.94	1294.71	1735.86	333.351	1786.19		-3213.81	833.402	4735.86	10294.7
55.96	1339.96	1627.36	322.634	1643.71		-3356.29	790.538	4627.36	10340
55.98	1301.26	1548.22	355.922	1849.02		-3150.98	923.689	4548.22	10301.3
56	1303.86	1594.29	344.476	1772.38		-3227.62	877.904	4594.29	10303.9
56.02	1355.08	1650.63	361.329	1806.43		-3193.57	945.318	4650.63	10355.1
56.04	1337.22	1567.46	357.033	1721.67		-3278.33	928.13	4567.46	10337.2
56.06	1303.45	1572.13	354.278	1818.48		-3181.52	917.113	4572.13	10303.4
56.08	1354.91	1506.3	345.963	1759.01		-3240.99	883.85	4506.3	10354.9
56.1	1334.1	1598.92	350.925	1855.46		-3144.54	903.7	4598.92	10334.1
56.12	1307.39	1608.23	337.818	1715.93		-3284.07	851.274	4608.23	10307.4
56.14	1320.24	1623.62	339.996	1733.29		-3266.71	859.984	4623.62	10320.2
56.16	1308.79	1677.55	348.034	1800.31		-3199.69	892.134	4677.55	10308.8
56.18	1307.9	1669.14	355.186	1684.89		-3315.11	920.743	4669.14	10307.9
56.2	1332.77	1604.23	369.773	1812.88		-3187.12	979.091	4604.23	10332.8
56.22	1335.35	1621.84	358.092	1776.05		-3223.95	932.367	4621.84	10335.3
56.24	1268.66	1576.36	346.813	1740.59		-3259.41	887.253	4576.36	10268.7
56.26	1321.17	1622.53	351.358	1810.63		-3189.37	905.434	4622.53	10321.2
56.28	1350.48	1652.87	338.746	1798.42		-3201.58	854.984	4652.87	10350.5
56.3	1388.01	1597.4	335.372	1856.72		-3143.28	841.487	4597.4	10388
56.32	1327.36	1647.67	334.994	1828.36		-3171.64	839.975	4647.67	10327.4
56.34	1366.29	1695.42	341.728	1838.74		-3161.26	866.912	4695.42	10366.3
56.36	1300.66	1545.87	360.543	1770.5		-3229.5	942.173	4545.87	10300.7
56.38	1314.25	1663.02	361.791	1897.41		-3102.59	947.163	4663.02	10314.2
56.4	1344.97	1608.15	350.874	1808.13		-3191.87	903.494	4608.15	10345
56.42	1348.4	1596.22	357.389	1732.42		-3267.58	929.555	4596.22	10348.4
56.44	1359.33	1572.23	347.837	1891.48		-3108.52	891.349	4572.23	10359.3
56.46	1392.88	1604.8	338.813	1889.17		-3110.83	855.252	4604.8	10392.9
56.48	1367.59	1685.72	363.909	1840.09		-3159.91	955.635	4685.72	10367.6
56.5	1394.91	1678.76	341.56	1846.41		-3153.59	866.242	4678.76	10394.9
56.52	1383.15	1636.02	361.842	1843.16		-3156.84	947.368	4636.02	10383.2
56.54	1416.75	1672.03	355.914	1876.16		-3123.84	923.658	4672.03	10416.8
56.56	1405.03	1705.27	356.365	1924		-3076	925.461	4705.27	10405
56.58	1433.1	1715.68	341.473	1835.95		-3164.05	865.893	4715.68	10433.1
56.6	1426.9	1692.95	359.431	1856.89		-3143.11	937.724	4692.95	10426.9
56.62	1434.75	1673.75	374.53	1849.18		-3150.82	998.121	4673.75	10434.8
56.64	1511.31	1788.83	372.939	1850.74		-3149.26	991.756	4788.83	10511.3
56.66	1484.77	1750.69	344.071	1961.35		-3038.65	876.282	4750.69	10484.8
56.68	1555.99	1881.19	367.875	1933.25		-3066.75	971.502	4881.19	10556
56.7	1643.94	1723.22	371.878	1940.5		-3059.5	987.513	4723.22	10643.9
56.72	1687.41	1854.78	381.362	1867.83		-3132.17	1025.45	4854.78	10687.4
56.74	1668.02	1818.25	358.423	1944.04		-3055.96	933.69	4818.25	10668
56.76	1801.85	1845.69	345.084	1971.35		-3028.65	880.338	4845.69	10801.8
56.78	1883.07	1964.95	364.506	1967.48		-3032.52	958.024	4964.95	10883.1
56.8	1966.76	2022.57	346.285	1931.19		-3068.81	885.138	5022.57	10966.8
56.82	2101.23	2007.73	351.861	1888.49		-3111.51	907.444	5007.73	11101.2
56.84	2189.4	2211.31	359.757	1832.62		-3167.38	939.028	5211.31	11189.4
56.86	2303.89	2313.83	375.047	1784.18		-3215.82	1000.19	5313.83	11303.9
56.88	2419.71	2387.89	364.479	1917.86		-3082.14	957.916	5387.89	11419.7
56.9	2546.49	2573.53	368.745	1815.02		-3184.98	974.978	5573.53	11546.5
56.92	2588.44	2651.64	369.17	1849.08		-3150.92	976.681	5651.64	11588.4
56.94	2742.56	2966.82	358.23	1785.37		-3214.63	932.921	5966.82	11742.6
56.96	2720.61	3006.35	344.574	1779.05		-3220.95	878.294	6006.35	11720.6
56.98	2795.86	3124.85	352.869	1799.82		-3200.18	911.476	6124.85	11795.9
57	2837.71	3051.7	355.535	1844.61		-3155.39	922.139	6051.7	11837.7
57.02	2850.22	3174.28	369.925	1870.75		-3129.25	979.698	6174.28	11850.2
57.04	2751.27	3099.68	340.305	1861.2		-3138.8	861.22	6099.68	11751.3
57.06	2762.3	3194.96	356.95	1823.57		-3176.43	927.802	6194.96	11762.3
57.08	2781.24	3139.42	347.484	1802.17		-3197.83	889.936	6139.42	11781.2
57.1	2586.2	2970.34	357.506	1724.48		-3275.52	930.024	5970.34	11586.2
57.12	2556.57	2872.64	345.469	1686.68		-3313.32	881.877	5872.64	11556.6
57.14	2498.38	2876.82	368.874	1751.92		-3248.08	975.496	5876.82	11498.4
57.16	2384.79	3017.28	368.612	1846.48		-3153.52	974.45	6017.28	11384.8
57.18	2271.73	2693.44	354.045	1798.4		-3201.6	916.18	5693.44	11271.7
57.2	2191.42	2595.31	361.199	1874.47		-3125.53	944.794	5595.31	11191.4
57.22	2064.47	2492.38	357.006	1792.59		-3207.41	928.024	5492.38	11064.5
57.24	1945.96	2357.27	364.67	1869.5		-3130.5	958.681	5357.27	10946
57.26	1914.54	2357.65	356.95	1774.57		-3225.43	927.8	5357.65	10914.5
57.28	1817.03	2202.92	365.02	1769.08		-3230.92	960.082	5202.92	10817
57.3	1757.01	2212.68	335.729	1838.3		-3161.7	842.918	5212.68	10757
57.32	1734.05	2163.41	383.002	1802.67		-3197.33	1032.01	5163.41	10734
57.34	1650.84	1977.44	367.193	1886.99		-3113.01	968.77	4977.44	10650.8
57.36	1601.8	1848.86	385.181	1836.92		-3163.08	1040.72	4848.86	10601.8
57.38	1609.56	1850.58	361.546	1869.42		-3130.58	946.185	4850.58	10609.6
57.4	1571.61	1931.71	381.969	1929.06		-3070.94	1027.88	4931.71	10571.6
57.42	1545.09	1845.24	349.873	1788.06		-3211.94	899.492	4845.24	10545.1
57.44	1481.9	1762.17	358.696	1843.14		-3156.86	934.785	4762.17	10481.9
57.46	1501.41	1685.71	375.43	1739.01		-3260.99	1001.72	4685.71	10501.4
57.48	1474.87	1759.81	361.015	1834.44		-3165.56	944.058	4759.81	10474.9
57.5	1419.73	1767.71	363.188	1913.18		-3086.82	952.751	4767.71	10419.7
57.52	1432.92	1637.59	354.011	1772.16		-3227.84	916.046	4637.59	10432.9
57.54	1424.87	1688.03	359.023	1867.61		-3132.39	936.093	4688.03	10424.9
57.56	1388.82	1685.59	364.574	1802.41		-3197.59	958.296	4685.59	10388.8
57.58	1427.81	1636.96	377.42	1821.83		-3178.17	1009.68	4636.96	10427.8
57.6	1398.51	1564.05	360.312	1724.15		-3275.85	941.248	4564.05	10398.5
57.62	1356.29	1605.93	370.594	1827.78		-3172.22	982.376	4605.93	10356.3
57.64	1425.28	1649.4	368.509	1842.78		-3157.22	974.036	4649.4	10425.3
57.66	1448.65	1643.6	377.783	1824		-3176	1011.13	4643.6	10448.6
57.68	1398.21	1646.35	364.928	1765.56		-3234.44	959.713	4646.35	10398.2
57.7	1413.15	1614.05	352.642	1790.95		-3209.05	910.568	4614.05	10413.1
57.72	1392.43	1617.75	334.454	1697.26		-3302.74	837.814	4617.75	10392.4
57.74	1425.02	1596.41	353.701	1760.49		-3239.51	914.804	4596.41	10425
57.76	1365.76	1630.7	359.51	1768.29		-3231.71	938.041	4630.7	10365.8
57.78	1353.49	1494.14	364.516	1761.2		-3238.8	958.064	4494.14	10353.5
57.8	1385.1	1574.2	390.381	1856.92		-3143.08	1061.52	4574.2	10385.1
57.82	1350.92	1624.6	367.097	1855.24		-3144.76	968.388	4624.6	10350.9
57.84	1377.89	1597.25	370.332	1792.55		-3207.45	981.33	4597.25	10377.9
57.86	1363.96	1670.62	353.691	1899.73		-3100.27	914.762	4670.62	10364
57.88	1436.45	1560.25	366.133	1744.8		-3255.2	964.532	4560.25	10436.4
57.9	1374.62	1600.78	370.437	1760.42		-3239.58	981.748	4600.78	10374.6
57.92	1404.35	1641.94	379.449	1743.04		-3256.96	1017.8	4641.94	10404.3
57.94	1374.23	1658.57	384.142	1790.21		-3209.79	1036.57	4658.57	10374.2
57.96	1364.81	1587.81	375.663	1698.86		-3301.14	1002.65	4587.81	10364.8
57.98	1305.36	1564.92	370.808	1902.23		-3097.77	983.234	4564.92	10305.4
58	1339.18	1631.7	360.056	1747.15		-3252.85	940.223	4631.7	10339.2
58.02	1361.17	1671.59	364.756	1841.87		-3158.13	959.024	4671.59	10361.2
58.04	1377.21	1541.02	377.756	1821.36		-3178.64	1011.02	4541.02	10377.2
58.06	1347.78	1639.17	390.297	1901.05		-3098.95	1061.19	4639.17	10347.8
58.08	1345.92	1663.54	369.215	1798.86		-3201.14	976.859	4663.54	10345.9
58.1	1338.71	1592.23	384.575	1872.93		-3127.07	1038.3	4592.23	10338.7
58.12	1343.14	1628.58	355.345	1822.33		-3177.67	921.378	4628.58	10343.1
58.14	1404.75	1553	377.386	1781.95		-3218.05	1009.54	4553	10404.8
58.16	1367.3	1539.82	365.773	1877.92		-3122.08	963.09	4539.82	10367.3
58.18	1345.68	1678.33	379.089	1867.31		-3132.69	1016.36	4678.33	10345.7
58.2	1358.19	1555.81	377.323	1735.43		-3264.57	1009.29	4555.81	10358.2
58.22	1373.35	1572.99	370.426	1890.74		-3109.26	981.704	4572.99	10373.3
58.24	1358.3	1575.56	363.313	1822.55		-3177.45	953.254	4575.56	10358.3
58.26	1310.09	1581.35	373.398	1828.57		-3171.43	993.591	4581.35	10310.1
58.28	1334.12	1616.48	371.935	1914.99		-3085.01	987.738	4616.48	10334.1
58.3	1337.94	1577.16	359.436	1975.25		-3024.75	937.746	4577.16	10337.9
58.32	1403.41	1616.94	379.602	1914.57		-3085.43	1018.41	4616.94	10403.4
58.34	1348.84	1603.3	371.422	1943.4		-3056.6	985.687	4603.3	10348.8
58.36	1391.79	1592.41	379.701	1933.31		-3066.69	1018.8	4592.41	10391.8
58.38	1353.66	1621.52	393.885	1964.36		-3035.64	1075.54	4621.52	10353.7
58.4	1374.96	1501.72	358.962	1879.86		-3120.14	935.849	4501.72	10375
58.42	1356.32	1528.13	386.069	1882.33		-3117.67	1044.28	4528.13	10356.3
58.44	1370.08	1636.72	363.395	1919.61		-3080.39	953.579	4636.72	10370.1
58.46	1383.26	1585.43	383.996	2020.67		-2979.33	1035.98	4585.43	10383.3
58.48	1363.64	1546.24	385.359	2007.86		-2992.14	1041.44	4546.24	10363.6
58.5	1416.81	1547.46	391.935	1927.3		-3072.7	1067.74	4547.46	10416.8
58.52	1332.01	1536.37	407.407	2077.96		-2922.04	1129.63	4536.37	10332
58.54	1339.46	1681.53	405.677	2156.8		-2843.2	1122.71	4681.53	10339.5
58.56	1382.51	1562.9	390.967	2105.48		-2894.52	1063.87	4562.9	10382.5
58.58	1366.6	1625.04	408.504	2102.73		-2897.27	1134.02	4625.04	10366.6
58.6	1375.57	1570.09	368.965	2045.26		-2954.74	975.859	4570.09	10375.6
58.62	1351.85	1606.61	398.066	2075.93		-2924.07	1092.26	4606.61	10351.9
58.64	1387.13	1575.38	389.415	2101.08		-2898.92	1057.66	4575.38	10387.1
58.66	1363.3	1521.29	389.574	2109.36		-2890.64	1058.3	4521.29	10363.3
58.68	1384.94	1534.82	388.501	2183.12		-2816.88	1054	4534.82	10384.9
58.7	1357.41	1590.33	399.575	1986.68		-3013.32	1098.3	4590.33	10357.4
58.72	1365.52	1599.57	383.673	2026.64		-2973.36	1034.69	4599.57	10365.5
58.74	1374.57	1613.9	386.889	1966.74		-3033.26	1047.56	4613.9	10374.6
58.76	1336.25	1634.87	371.127	1984.91		-3015.09	984.509	4634.87	10336.3
58.78	1405.41	1565.99	378.874	1988.53		-3011.47	1015.49	4565.99	10405.4
58.8	1374.14	1554.55	397.057	2031.47		-2968.53	1088.23	4554.55	10374.1
58.82	1371.08	1618.53	373.76	1895.13		-3104.87	995.041	4618.53	10371.1
58.84	1356.49	1554.76	363.072	1824.51		-3175.49	952.286	4554.76	10356.5
58.86	1358.58	1647.58	390.405	1858.82		-3141.18	1061.62	4647.58	10358.6
58.88	1363.53	1560.08	377.873	1955.75		-3044.25	1011.49	4560.08	10363.5
58.9	1379.76	1520.17	366.269	1967.46		-3032.54	965.077	4520.17	10379.8
58.92	1340.19	1562.07	365.625	1863.62		-3136.38	962.501	4562.07	10340.2
58.94	1336.47	1617.75	384.837	1865.13		-3134.87	1039.35	4617.75	10336.5
58.96	1367.63	1569.15	384.46	1831.2		-3168.8	1037.84	4569.15	10367.6
58.98	1399.83	1580.47	405.302	1808.97		-3191.03	1121.21	4580.47	10399.8
59	1414.59	1650.5	380.144	1825.3		-3174.7	1020.58	4650.5	10414.6
59.02	1374.04	1499.32	376.459	1769.69		-3230.31	1005.83	4499.32	10374
59.04	1410.35	1573.9	385.171	1908.95		-3091.05	1040.69	4573.9	10410.4
59.06	1422.24	1529.79	395.443	1756.57		-3243.43	1081.77	4529.79	10422.2
59.08	1374.24	1602	394.984	1940.71		-3059.29	1079.93	4602	10374.2
59.1	1433.71	1635.41	378.147	1884.94		-3115.06	1012.59	4635.41	10433.7
59.12	1385.9	1548.68	379.983	1838.2		-3161.8	1019.93	4548.68	10385.9
59.14	1367.56	1536.11	365.869	1790.86		-3209.14	963.474	4536.11	10367.6
59.16	1368.83	1679.85	376.551	1802.7		-3197.3	1006.2	4679.85	10368.8
59.18	1359.24	1503.39	400.709	1826.27		-3173.73	1102.84	4503.39	10359.2
59.2	1403.1	1552.84	391.487	1725.29		-3274.71	1065.95	4552.84	10403.1
59.22	1386.63	1542.51	395.65	1831.13		-3168.87	1082.6	4542.51	10386.6
59.24	1395.42	1506.49	377.703	1740.83		-3259.17	1010.81	4506.49	10395.4
59.26	1359.33	1492.3	398.362	1743.77		-3256.23	1093.45	4492.3	10359.3
59.28	1358.47	1571.8	372.175	1789.24		-3210.76	988.698	4571.8	10358.5
59.3	1359.31	1583.84	356.214	1883.97		-3116.03	924.856	4583.84	10359.3
59.32	1364.69	1551.83	389.535	1821.89		-3178.11	1058.14	4551.83	10364.7
59.34	1410.5	1586.04	366.912	1777.69		-3222.31	967.646	4586.04	10410.5
59.36	1395.09	1450.1	394.357	1821.45		-3178.55	1077.43	4450.1	10395.1
59.38	1407.39	1599.65	373.426	1826.52		-3173.48	993.705	4599.65	10407.4
59.4	1381.24	1552.64	393.618	1857.81		-3142.19	1074.47	4552.64	10381.2
59.42	1387.11	1600.44	364.664	1811.78		-3188.22	958.657	4600.44	10387.1
59.44	1361.22	1541.23	386.031	1854.5		-3145.5	1044.12	4541.23	10361.2
59.46	1448.86	1620.55	398.536	1752.59		-3247.41	1094.14	4620.55	10448.9
59.48	1353.33	1610.01	362.378	1829.1		-3170.9	949.511	4610.01	10353.3
59.5	1330.7	1598.39	384.033	1899.34		-3100.66	1036.13	4598.39	10330.7
59.52	1381.22	1505.3	377.627	1885.62		-3114.38	1010.51	4505.3	10381.2
59.54	1365.28	1549.08	387.003	1784.38		-3215.62	1048.01	4549.08	10365.3
59.56	1374.63	1506.19	368.389	1756.04		-3243.96	973.554	4506.19	10374.6
59.58	1378.71	1663.43	379.501	1751.31		-3248.69	1018.01	4663.43	10378.7
59.6	1385.21	1573.68	374.093	1674.17		-3325.83	996.372	4573.68	10385.2
59.62	1359.07	1579.3	388.014	1757.61		-3242.39	1052.05	4579.3	10359.1
59.64	1399.73	1690.75	385.848	1810.88		-3189.12	1043.39	4690.75	10399.7
59.66	1383.87	1642.52	402.247	1769.02		-3230.98	1108.99	4642.52	10383.9
59.68	1384.59	1607.73	395.955	1820.63		-3179.37	1083.82	4607.73	10384.6
59.7	1406.38	1546.04	386.267	1756.58		-3243.42	1045.07	4546.04	10406.4
59.72	1368.15	1594.83	384.06	1802.69		-3197.31	1036.24	4594.83	10368.1
59.74	1412.46	1501.64	385.601	1760.21		-3239.79	1042.4	4501.64	10412.5
59.76	1399.06	1632.88	378.788	1770.09		-3229.91	1015.15	4632.88	10399.1
59.78	1399.18	1620.56	384.8	1766.78		-3233.22	1039.2	4620.56	10399.2
59.8	1400.15	1581.32	400.822	1761.8		-3238.2	1103.29	4581.32	10400.1
59.82	1426.89	1572.32	391.299	1812.03		-3187.97	1065.2	4572.32	10426.9
59.84	1372.48	1745.48	382.476	1913.77		-3086.23	1029.9	4745.48	10372.5
59.86	1389.42	1571.78	408.477	1786.18		-3213.82	1133.91	4571.78	10389.4
59.88	1409.19	1562.98	396.342	1720.34		-3279.66	1085.37	4562.98	10409.2
59.9	1379.55	1568.53	358.009	1845.07		-3154.93	932.035	4568.53	10379.5
59.92	1436.94	1633.74	382.821	1903.23		-3096.77	1031.29	4633.74	10436.9
[truncated: 2,004 more rows]
