# Supplementary material for: Enhanced magnetic performance of aligned wires assembled from nanoparticles: from nanoscale to macroscale
Source: R Soc Open Sci. 2020 Apr 22;7(4):191656. doi: 10.1098/rsos.191656 (PMC7211840; doi:10.1098/rsos.191656)
Supplement: Hysteresis curves data [file rsos191656supp3.xlsx]

## Sheet: Figure 5 Fe16N2
Magnetic/Oe	Dispersed MNPs	Perpendicular	Parallel	M/Ms	Dispersed MNPs	Perpendicular	Parallel
50000	178.787	170.497	181.008		1.00442	1.00292	1.0056
45000	178.384	170.09	180.677		1.00216	1.00053	1.00376
40000	178.131	169.76	180.525		1.00074	0.998586	1.00292
35000	177.872	169.289	180.21		0.99928	0.995819	1.00117
30000	177.483	168.465	179.775		0.997098	0.990972	0.998752
25000	176.893	167.173	179.246		0.993779	0.983371	0.995812
20000	175.782	164.642	178.494		0.987542	0.968481	0.991636
15000	174.133	158.581	177.323		0.978274	0.932829	0.985128
10000	170.52	143.135	175.095		0.957976	0.841973	0.972748
8000	167.75	132.589	173.458		0.942417	0.779938	0.963656
6000	163.756	118.224	170.86		0.919976	0.695434	0.949224
5000	160.862	109.171	168.939		0.903721	0.64218	0.938552
4000	156.84	98.3644	166.378		0.881121	0.578614	0.924322
3000	151.226	85.3404	162.814		0.849586	0.502002	0.904522
2500	147.579	77.6997	160.353		0.829095	0.457057	0.890849
2000	142.879	69.1547	157.222		0.802692	0.406792	0.873455
1500	136.5	59.5405	153.113		0.766855	0.350238	0.850628
1000	127.533	48.7021	147.22		0.716476	0.286483	0.81789
500	113.311	36.3337	137.79		0.636577	0.213728	0.765501
0	87.8697	22.6835	118.872		0.49365	0.133432	0.660402
0	87.5505	22.6553	118.751		0.491857	0.133266	0.659726
-500	47.775	7.8595	73.6576		0.268399	0.0462324	0.409209
-1000	4.58073	-6.719	12.2196		0.0257344	-0.0395235	0.0678867
-1500	-34.9558	-20.8117	-43.8554		-0.196381	-0.122422	-0.243641
-2000	-69.3989	-34.1762	-87.6505		-0.389882	-0.201036	-0.486947
-2500	-97.3352	-46.6686	-117.361		-0.546827	-0.274521	-0.652007
-3000	-116.832	-58.2271	-136.971		-0.656357	-0.342512	-0.760948
-4000	-140.278	-78.6159	-157.474		-0.788077	-0.462446	-0.874854
-5000	-152.754	-95.4887	-165.707		-0.858167	-0.561698	-0.920596
-6000	-159.521	-109.255	-169.268		-0.896186	-0.642677	-0.94038
-8000	-165.993	-129.114	-172.331		-0.932544	-0.759495	-0.957397
-10000	-169.519	-141.524	-173.938		-0.952355	-0.832492	-0.966321
-15000	-173.683	-157.351	-176.063		-0.975748	-0.925594	-0.978127
-20000	-175.426	-163.318	-177.116		-0.985537	-0.960695	-0.983977
-25000	-176.622	-165.655	-177.732		-0.992261	-0.974441	-0.987401
-30000	-177.176	-166.768	-178.136		-0.995369	-0.98099	-0.989644
-35000	-177.848	-167.485	-178.498		-0.999145	-0.985205	-0.991655
-40000	-178.193	-167.906	-178.721		-1.00109	-0.987681	-0.992896
-45000	-178.433	-168.163	-178.852		-1.00243	-0.989192	-0.993622
-50000	-178.749	-168.283	-178.863		-1.00421	-0.989898	-0.993681
-50000	-178.787	-168.309	-178.843		-1.00442	-0.990052	-0.993572
-45000	-178.384	-167.954	-178.554		-1.00216	-0.987966	-0.991966
-40000	-178.131	-167.648	-178.466		-1.00074	-0.986165	-0.991479
-35000	-177.872	-167.193	-178.26		-0.99928	-0.983486	-0.990334
-30000	-177.483	-166.5	-177.884		-0.997098	-0.979409	-0.988246
-25000	-176.893	-165.247	-177.426		-0.993779	-0.972041	-0.985699
-20000	-175.782	-162.782	-176.742		-0.987542	-0.957542	-0.981898
-15000	-174.133	-156.772	-175.598		-0.978274	-0.922187	-0.975546
-10000	-170.52	-141.562	-173.435		-0.957976	-0.832716	-0.963531
-8000	-167.75	-131.132	-171.86		-0.942417	-0.771365	-0.954778
-6000	-163.756	-116.971	-169.367		-0.919976	-0.688063	-0.940928
-5000	-160.862	-108.028	-167.495		-0.903721	-0.635459	-0.930529
-4000	-156.84	-97.3358	-165.002		-0.881121	-0.572564	-0.916676
-3000	-151.226	-84.4607	-161.446		-0.849586	-0.496828	-0.896922
-2500	-147.579	-76.9137	-159.056		-0.829095	-0.452434	-0.883643
-2000	-142.879	-68.453	-155.971		-0.802692	-0.402665	-0.866508
-1500	-136.5	-58.943	-151.929		-0.766855	-0.346724	-0.844052
-1000	-127.533	-48.2123	-146.158		-0.716476	-0.283602	-0.811988
-500	-113.311	-35.9461	-136.786		-0.636577	-0.211448	-0.75992
0	-87.8697	-22.4402	-117.999		-0.49365	-0.132001	-0.655551
0	-87.5505	-22.415	-117.901		-0.491857	-0.131853	-0.655004
500	-47.775	-7.7966	-73.0131		-0.268399	-0.0458624	-0.405628
1000	-4.58073	6.6859	-11.9811		-0.0257344	0.0393288	-0.0665617
1500	34.9558	20.6473	43.6845		0.196381	0.121455	0.242692
2000	69.3989	33.9108	87.0919		0.389882	0.199475	0.483844
2500	97.3352	46.2614	116.681		0.546827	0.272126	0.648227
3000	116.832	57.7719	136.178		0.656357	0.339835	0.756544
4000	140.278	77.9889	156.509		0.788077	0.458758	0.869496
5000	152.754	94.709	164.7		0.858167	0.557112	0.914998
6000	159.521	108.138	168.264		0.896186	0.636105	0.934801
8000	165.993	128.161	171.307		0.932544	0.753891	0.951704
10000	169.519	140.513	172.867		0.952355	0.826549	0.960369
15000	173.683	156.228	175.036		0.975748	0.918989	0.972424
20000	175.426	162.186	176.118		0.985537	0.954034	0.978434
25000	176.622	164.633	176.723		0.992261	0.968431	0.981793
30000	177.176	165.725	177.156		0.995369	0.974853	0.9842
35000	177.848	166.431	177.496		0.999145	0.979006	0.986089
40000	178.193	166.867	177.736		1.00109	0.981569	0.987422
45000	178.433	167.103	177.835		1.00243	0.982957	0.987973
50000	178.749	167.299	177.935		1.00421	0.984114	0.988526

## Sheet: Figure 6 Fe3O4
Magnetic/Oe	M/Ms	Dispersed MNPs	Perpendicular	Parallel
50000		0.9975	0.9998	0.9992
45000		0.9969	0.9964	0.9988
40000		0.996	0.9934	0.9972
30000		0.9925	0.9885	0.9929
20000		0.9865	0.9816	0.9859
10000		0.972	0.9665	0.9709
8000		0.9658	0.96	0.9638
6000		0.9563	0.9499	0.9547
5000		0.9493	0.9423	0.9476
4000		0.9393	0.9315	0.938
3000		0.9241	0.9146	0.9234
2500		0.9128	0.9018	0.9128
2000		0.8969	0.8837	0.898
1500		0.8725	0.8558	0.8757
1000		0.8288	0.8056	0.8367
500		0.7254	0.6898	0.7465
0		0.1731	0.1382	0.2511
-500		-0.6664	-0.6303	-0.625
-1000		-0.8273	-0.803	-0.8338
-1500		-0.8725	-0.8545	-0.8755
-2000		-0.8977	-0.8831	-0.8989
-2500		-0.914	-0.9015	-0.914
-3000		-0.9255	-0.9144	-0.9249
-4000		-0.941	-0.9314	-0.9389
-5000		-0.9511	-0.9423	-0.9489
-6000		-0.9582	-0.9499	-0.9557
-8000		-0.9678	-0.9601	-0.965
-10000		-0.9741	-0.9666	-0.9711
-20000		-0.9886	-0.9816	-0.9859
-30000		-0.9948	-0.9879	-0.9929
-40000		-0.9984	-0.9932	-0.9972
-45000		-0.9998	-0.9964	-0.9986
-50000		-1.0005	-1.0004	-0.9996
-45000		-0.9998	-0.9968	-0.9988
-40000		-0.9986	-0.994	-0.9972
-30000		-0.9948	-0.9894	-0.9932
-20000		-0.9888	-0.9825	-0.9861
-10000		-0.9743	-0.9673	-0.9713
-8000		-0.9679	-0.9605	-0.9647
-6000		-0.9584	-0.9505	-0.9552
-5000		-0.9513	-0.9428	-0.9479
-4000		-0.9413	-0.932	-0.9386
-3000		-0.9259	-0.9151	-0.9241
-2500		-0.9146	-0.9024	-0.9135
-2000		-0.8985	-0.8844	-0.8989
-1500		-0.8739	-0.8564	-0.8768
-1000		-0.8298	-0.8065	-0.8378
-500		-0.726	-0.6911	-0.7481
0		-0.1727	-0.138	-0.2433
500		0.6677	0.6352	0.6253
1000		0.8275	0.804	0.8342
1500		0.8725	0.8552	0.8755
2000		0.8975	0.8838	0.8988
2500		0.9138	0.9021	0.9137
3000		0.9253	0.9149	0.9253
4000		0.9407	0.932	0.94
5000		0.9507	0.9429	0.9495
6000		0.9579	0.9506	0.9557
8000		0.9675	0.9607	0.9647
10000		0.9738	0.9673	0.9705
20000		0.9883	0.9824	0.9839
30000		0.9944	0.989	0.9926
40000		0.9978	0.9939	0.9967
45000		0.9991	0.9966	0.9987
50000		1	1	1
